# Supplementary material for: A novel prognostic cancer-related lncRNA signature in papillary renal cell carcinoma
Source: Cancer Cell Int. 2021 Oct 18;21:545. doi: 10.1186/s12935-021-02247-6 (PMC8525017; doi:10.1186/s12935-021-02247-6)
Supplement: Supplementary file 1 — Additional file 1: Table S1. The cancer-related lncRNAs with expression data in pRCC. [file 12935_2021_2247_MOESM1_ESM.xlsx]

## Sheet: immune-related lncRNAs
cancer_type	lncRNA_id	lncRNA_symbol	p_value	p_adjust	fc_ratio	test_type
KIRP	ENSG00000099869	IGF2-AS	3.67083e-10	9.53726e-09	0.179726	fisher
KIRP	ENSG00000130600	H19	2.16988e-09	1.28254e-08	2.22194	ttest
KIRP	ENSG00000132204	LINC00470	5.9732e-05	0.000502485	0.3697	fisher
KIRP	ENSG00000146521	LINC01558	7.83742e-26	3.35511e-24	0.442727	ttest
KIRP	ENSG00000152931	PART1	3.1916e-06	3.64738e-05	0	fisher
KIRP	ENSG00000157306	ZFHX2-AS1	2.16941e-05	7.13175e-05	2.06351	ttest
KIRP	ENSG00000163364	LINC01116	1.32889e-28	7.51147e-27	0.451492	ttest
KIRP	ENSG00000163915	IGF2BP2-AS1	2.25451e-06	8.75052e-06	0.281814	ttest
KIRP	ENSG00000167355	AC104389.28	0.000340286	0.000901751	2.0539	ttest
KIRP	ENSG00000167912	RP11-25K19.1	8.6934e-26	3.66761e-24	0.420521	ttest
KIRP	ENSG00000172965	MIR4435-2HG	1.88181e-13	1.90207e-12	2.97568	ttest
KIRP	ENSG00000174171	RP11-23P13.6	7.04859e-10	4.42208e-09	7.7812	ttest
KIRP	ENSG00000174403	C20orf166-AS1	2.35871e-07	3.4477e-06	0	fisher
KIRP	ENSG00000175147	TMEM51-AS1	1.06612e-06	4.32538e-06	2.24166	ttest
KIRP	ENSG00000176753	C15orf56	1.95091e-27	9.87669e-26	0.181884	ttest
KIRP	ENSG00000177112	MRVI1-AS1	3.30315e-16	4.54632e-15	0.427904	ttest
KIRP	ENSG00000177133	LINC00982	3.58665e-67	5.22038e-64	0.00923423	ttest
KIRP	ENSG00000177234	LINC01561	4.321e-46	1.32405e-43	0.120976	ttest
KIRP	ENSG00000177335	C8orf31	2.42953e-05	7.90648e-05	2.63848	ttest
KIRP	ENSG00000177410	ZFAS1	1.74961e-17	2.73824e-16	2.39217	ttest
KIRP	ENSG00000177822	AC108142.1	2.88598e-09	1.68866e-08	5.84165	ttest
KIRP	ENSG00000178412	RP11-567M16.3	2.10456e-06	2.52417e-05	0.130888	fisher
KIRP	ENSG00000178457	LINC00314	9.31631e-13	3.77759e-11	0.459773	fisher
KIRP	ENSG00000178803	ADORA2A-AS1	2.87804e-08	1.4634e-07	0.237073	ttest
KIRP	ENSG00000179136	LINC00670	2.86863e-07	4.07623e-06	0.282227	fisher
KIRP	ENSG00000179406	LINC00174	5.27479e-09	2.95571e-08	2.67853	ttest
KIRP	ENSG00000180422	LINC00304	2.06128e-05	6.81863e-05	2.45387	ttest
KIRP	ENSG00000180539	C9orf139	2.66368e-05	8.6251e-05	2.17554	ttest
KIRP	ENSG00000181908	AP003774.4	4.27183e-05	0.000133069	2.30164	ttest
KIRP	ENSG00000182109	RP11-69E11.4	4.08433e-07	1.75232e-06	3.00702	ttest
KIRP	ENSG00000183242	WT1-AS	3.2659e-06	3.69309e-05	0	fisher
KIRP	ENSG00000183535	COL18A1-AS1	9.46093e-29	5.50815e-27	0.141267	ttest
KIRP	ENSG00000184608	FAM167A-AS1	4.29438e-17	3.68291e-15	0	fisher
KIRP	ENSG00000185904	LINC00839	7.40993e-30	5.01635e-28	0.215695	ttest
KIRP	ENSG00000186594	MIR22HG	2.28294e-16	3.21046e-15	0.427012	ttest
KIRP	ENSG00000187621	TCL6	9.99447e-29	5.76117e-27	0.0456812	ttest
KIRP	ENSG00000188242	PP7080	2.4503e-18	4.19579e-17	0.110286	ttest
KIRP	ENSG00000188525	AC010969.1	5.93633e-07	8.02102e-06	0.317682	fisher
KIRP	ENSG00000188693	CYP51A1-AS1	3.57589e-10	2.32613e-09	0.483058	ttest
KIRP	ENSG00000189149	CRYM-AS1	0.000219442	0.000600653	3.66813	ttest
KIRP	ENSG00000189295	ANKRD62P1-PARP4P3	1.32887e-06	1.66169e-05	0.0711122	fisher
KIRP	ENSG00000196167	COLCA1	7.20198e-19	1.31031e-17	0.326806	ttest
KIRP	ENSG00000196295	AC005154.6	7.75984e-13	7.30572e-12	2.88253	ttest
KIRP	ENSG00000196668	LINC00173	9.44579e-10	5.83175e-09	6.71349	ttest
KIRP	ENSG00000196696	PDXDC2P	1.29946e-05	4.42942e-05	2.14829	ttest
KIRP	ENSG00000196756	SNHG17	5.88228e-10	3.71439e-09	2.09859	ttest
KIRP	ENSG00000196758	AC079612.1	5.50319e-14	2.74904e-12	0.283333	fisher
KIRP	ENSG00000196951	SCOC-AS1	2.19368e-14	2.48474e-13	2.99921	ttest
KIRP	ENSG00000197085	NPSR1-AS1	4.83124e-14	2.42588e-12	0	fisher
KIRP	ENSG00000197099	RP11-573D15.8	8.52256e-44	2.15732e-41	0.0235179	ttest
KIRP	ENSG00000197291	RAMP2-AS1	3.01759e-29	1.88908e-27	0.489239	ttest
KIRP	ENSG00000197301	RP11-366L20.2	2.22434e-30	1.64295e-28	0.1782	ttest
KIRP	ENSG00000197308	GATA3-AS1	7.07142e-10	1.72184e-08	0	fisher
KIRP	ENSG00000197332	CTC-499B15.5	3.49018e-19	6.68426e-18	0.451626	ttest
KIRP	ENSG00000197989	SNHG12	1.03522e-11	8.26755e-11	4.02099	ttest
KIRP	ENSG00000198358	RP11-544M22.1	7.38996e-07	9.797e-06	0.213757	fisher
KIRP	ENSG00000203279	RP11-498P14.5	4.1451e-06	1.54301e-05	2.33751	ttest
KIRP	ENSG00000203288	TDRKH-AS1	2.62405e-10	1.73015e-09	2.33797	ttest
KIRP	ENSG00000203362	RP3-337H4.8	2.254e-11	1.7199e-10	2.19684	ttest
KIRP	ENSG00000203364	RP11-370F5.4	2.95463e-09	6.55224e-08	0	fisher
KIRP	ENSG00000203386	LINC01317	5.51996e-30	3.82586e-28	0.247554	ttest
KIRP	ENSG00000203392	CTD-2026K11.6	3.84943e-07	1.65642e-06	2.99373	ttest
KIRP	ENSG00000203434	RP11-163F15.1	2.04002e-15	1.30065e-13	0.0813626	fisher
KIRP	ENSG00000203446	AC004988.1	2.58333e-08	4.75952e-07	6.02083	fisher
KIRP	ENSG00000203497	PDCD4-AS1	3.15214e-16	4.37989e-15	2.25488	ttest
KIRP	ENSG00000203601	LINC00970	4.29941e-10	2.76893e-09	0.281168	ttest
KIRP	ENSG00000203620	RP11-84A19.2	8.18263e-07	1.0644e-05	0.216317	fisher
KIRP	ENSG00000203645	LINC00501	0.000209843	0.000577911	2.26649	ttest
KIRP	ENSG00000203706	SERTAD4-AS1	3.71973e-12	3.17076e-11	3.14672	ttest
KIRP	ENSG00000203808	BVES-AS1	7.01876e-06	7.52421e-05	0	fisher
KIRP	ENSG00000203900	RP11-261N11.8	2.99045e-12	1.11463e-10	0.129635	fisher
KIRP	ENSG00000203999	LINC01270	5.37612e-21	1.26209e-19	6.51435	ttest
KIRP	ENSG00000204049	RP11-126H7.4	1.28721e-10	3.63684e-09	0.17622	fisher
KIRP	ENSG00000204528	PSORS1C3	3.07845e-05	9.89659e-05	3.68663	ttest
KIRP	ENSG00000204832	ST8SIA6-AS1	1.31778e-12	5.21251e-11	0.0475329	fisher
KIRP	ENSG00000205015	LINC02138	1.28599e-06	1.61642e-05	0.443499	fisher
KIRP	ENSG00000205018	RP11-830F9.6	3.35932e-09	7.31577e-08	0	fisher
KIRP	ENSG00000205181	LINC00654	3.25192e-15	4.06281e-14	3.51299	ttest
KIRP	ENSG00000205414	RP11-401P9.6	7.02921e-11	2.07683e-09	0.0519037	fisher
KIRP	ENSG00000205562	RP11-497E19.1	1.85876e-07	2.77553e-06	0.0659215	fisher
KIRP	ENSG00000205622	AF064858.6	5.19109e-07	2.2012e-06	0.289098	ttest
KIRP	ENSG00000205664	RP11-706O15.1	1.99772e-10	1.34149e-09	2.12325	ttest
KIRP	ENSG00000206129	CTD-2008L17.2	8.63313e-08	1.41085e-06	0	fisher
KIRP	ENSG00000212766	EWSAT1	6.86436e-25	2.64664e-23	0.182646	ttest
KIRP	ENSG00000213062	RP1-206D15.6	1.41028e-17	2.24334e-16	0.400638	ttest
KIRP	ENSG00000213279	RP1-29C18.9	1.64244e-24	6.09064e-23	0.348548	ttest
KIRP	ENSG00000213373	LINC00671	1.40345e-21	3.43315e-20	0.4796	ttest
KIRP	ENSG00000213904	LIPE-AS1	2.28989e-14	2.58868e-13	2.80255	ttest
KIRP	ENSG00000213963	AC074286.1	2.57126e-08	1.32126e-07	0.102009	ttest
KIRP	ENSG00000213981	AC007277.3	1.04134e-22	2.9719e-21	0.482966	ttest
KIRP	ENSG00000214145	LINC00887	5.93215e-19	1.08607e-17	11.4544	ttest
KIRP	ENSG00000214548	MEG3	3.75371e-11	2.77688e-10	0.283077	ttest
KIRP	ENSG00000214900	LINC01588	1.18881e-16	1.70895e-15	2.31466	ttest
KIRP	ENSG00000214922	HLA-F-AS1	2.51479e-13	2.50704e-12	2.42734	ttest
KIRP	ENSG00000214955	AP000318.2	4.35047e-18	7.34157e-17	0.288224	ttest
KIRP	ENSG00000215039	CD27-AS1	1.05892e-19	2.11856e-18	2.61566	ttest
KIRP	ENSG00000215068	AC025171.1	3.91298e-13	3.8288e-12	3.8271	ttest
KIRP	ENSG00000215231	LINC01020	1.59325e-05	0.000155022	0	fisher
KIRP	ENSG00000215241	RP11-266K4.9	6.46872e-07	2.70692e-06	2.13725	ttest
KIRP	ENSG00000215483	LINC00598	1.37559e-18	2.45666e-17	0.449945	ttest
KIRP	ENSG00000215769	ARHGAP27P1-BPTFP1-KPNA2P3	1.11598e-10	7.80919e-10	3.34558	ttest
KIRP	ENSG00000216560	LINC00955	4.98335e-15	2.9628e-13	0	fisher
KIRP	ENSG00000216863	LY86-AS1	3.43906e-06	3.85739e-05	0	fisher
KIRP	ENSG00000217825	AC099552.4	1.10355e-07	1.73528e-06	0.451562	fisher
KIRP	ENSG00000219159	AC011298.2	5.54421e-18	5.90428e-16	0.0396108	fisher
KIRP	ENSG00000220161	LINC02076	5.07247e-05	0.000155759	7.70303	ttest
KIRP	ENSG00000220256	AC093802.1	1.19247e-16	9.47235e-15	0.0410511	fisher
KIRP	ENSG00000222041	CYTOR	2.28765e-07	1.02216e-06	2.23809	ttest
KIRP	ENSG00000223342	RP3-429O6.1	3.30087e-18	3.67687e-16	0.0758929	fisher
KIRP	ENSG00000223414	LINC00473	2.40908e-09	5.39178e-08	0	fisher
KIRP	ENSG00000223462	RP11-285G1.9	1.66363e-46	5.38092e-44	0.0763535	ttest
KIRP	ENSG00000223486	AC092198.1	8.57907e-06	8.88245e-05	0.236111	fisher
KIRP	ENSG00000223502	RP11-96B5.3	3.43906e-06	3.85739e-05	0	fisher
KIRP	ENSG00000223542	RP1-283K11.3	3.77681e-13	1.67128e-11	0.194639	fisher
KIRP	ENSG00000223561	AC003090.1	8.24816e-08	3.92647e-07	0.193831	ttest
KIRP	ENSG00000223586	LINC01312	6.24032e-11	1.86077e-09	0.36125	fisher
KIRP	ENSG00000223669	RP11-93B14.4	2.50754e-07	3.61708e-06	0	fisher
KIRP	ENSG00000223716	RP11-113O24.3	4.00631e-12	1.45412e-10	0.130258	fisher
KIRP	ENSG00000223726	CTA-929C8.7	4.17118e-28	5.77469e-25	0.0336987	fisher
KIRP	ENSG00000223745	CCDC18-AS1	3.11272e-06	1.18292e-05	2.05014	ttest
KIRP	ENSG00000223749	MIR503HG	3.82757e-26	1.68819e-24	0.456575	ttest
KIRP	ENSG00000223751	AC116609.2	2.46083e-05	0.000225833	0.287619	fisher
KIRP	ENSG00000223783	LINC01983	1.15223e-18	1.41345e-16	0	fisher
KIRP	ENSG00000223784	LINP1	2.23599e-07	1.00292e-06	17.1498	ttest
KIRP	ENSG00000223799	IL10RB-AS1	4.60862e-12	3.88298e-11	2.72567	ttest
KIRP	ENSG00000223821	RP11-505P4.6	9.31056e-11	6.5864e-10	0.494938	ttest
KIRP	ENSG00000223823	LINC01342	1.5686e-13	1.60217e-12	0.359328	ttest
KIRP	ENSG00000223829	AC004870.4	1.59325e-05	0.000155022	0	fisher
KIRP	ENSG00000223850	MYCNUT	2.00976e-23	6.49219e-21	0.102241	fisher
KIRP	ENSG00000223855	HRAT92	2.76896e-06	1.0578e-05	3.66281	ttest
KIRP	ENSG00000223859	AC007403.3	1.42615e-10	3.98294e-09	0.499885	fisher
KIRP	ENSG00000223914	AC079630.2	5.09628e-14	5.49454e-13	10.3889	ttest
KIRP	ENSG00000223930	RP11-33A14.1	3.07364e-08	5.50585e-07	0.26959	fisher
KIRP	ENSG00000223947	AC016738.4	7.0338e-05	0.000210328	2.80449	ttest
KIRP	ENSG00000223985	LINC01874	3.71176e-06	4.13456e-05	0	fisher
KIRP	ENSG00000224023	FLJ37035	1.06327e-15	1.41333e-14	0.449711	ttest
KIRP	ENSG00000224034	RP11-445P17.8	3.09243e-07	4.33701e-06	6.90625	fisher
KIRP	ENSG00000224057	EGFR-AS1	5.30507e-19	9.83634e-18	3.24618	ttest
KIRP	ENSG00000224137	LINC01857	0.000107401	0.000310624	10.3106	ttest
KIRP	ENSG00000224138	AC000123.4	4.38411e-25	1.71722e-23	3.0339	ttest
KIRP	ENSG00000224164	RP3-369A17.4	5.7089e-05	0.000482345	2.18338	fisher
KIRP	ENSG00000224167	RP3-522D1.1	5.94288e-06	6.43492e-05	4.89193	fisher
KIRP	ENSG00000224177	LINC00570	1.13278e-08	2.24495e-07	0.153072	fisher
KIRP	ENSG00000224184	MIR3681HG	1.02318e-30	8.04997e-29	0.377034	ttest
KIRP	ENSG00000224186	C5orf66	0.000193212	0.000536423	2.06032	ttest
KIRP	ENSG00000224189	HAGLR	3.16875e-41	6.58873e-39	0.436588	ttest
KIRP	ENSG00000224251	RP11-499O7.7	0.000125973	0.000360046	9.24402	ttest
KIRP	ENSG00000224269	AP000697.6	2.82981e-12	1.06294e-10	0.0907663	fisher
KIRP	ENSG00000224281	SLC25A5-AS1	2.61267e-09	1.53491e-08	0.458618	ttest
KIRP	ENSG00000224361	AC011239.1	1.44451e-13	6.79551e-12	0.0456124	fisher
KIRP	ENSG00000224376	AC017104.6	1.36332e-18	2.44222e-17	3.89246	ttest
KIRP	ENSG00000224397	SMIM25	4.30259e-19	8.1067e-18	12.7694	ttest
KIRP	ENSG00000224413	AP001476.2	5.45775e-06	5.93615e-05	0.136837	fisher
KIRP	ENSG00000224477	RP1-81D8.3	4.77832e-17	4.062e-15	0.270599	fisher
KIRP	ENSG00000224509	AC010884.1	5.33014e-22	1.3731e-20	0.335353	ttest
KIRP	ENSG00000224521	RP11-438F14.3	9.82303e-05	0.000793291	0.21675	fisher
KIRP	ENSG00000224568	LINC01886	7.09289e-06	7.55609e-05	0	fisher
KIRP	ENSG00000224577	LINC01117	7.13205e-18	1.17296e-16	0.49245	ttest
KIRP	ENSG00000224596	ZMIZ1-AS1	1.64101e-17	2.57519e-16	4.29818	ttest
KIRP	ENSG00000224616	RTCA-AS1	1.03615e-19	2.08016e-18	0.436405	ttest
KIRP	ENSG00000224652	LINC00885	8.06878e-06	8.39879e-05	0	fisher
KIRP	ENSG00000224675	AC009227.2	5.32359e-11	3.86458e-10	2.73469	ttest
KIRP	ENSG00000224714	RP11-179K3.2	2.7961e-06	3.24515e-05	0.225781	fisher
KIRP	ENSG00000224812	TMEM72-AS1	6.3575e-10	4.00578e-09	0.225043	ttest
KIRP	ENSG00000224817	RP11-190J1.3	6.9731e-06	2.49555e-05	2.18449	ttest
KIRP	ENSG00000224825	RORB-AS1	3.34578e-09	7.3027e-08	0.405485	fisher
KIRP	ENSG00000224842	RP11-123K19.1	2.50818e-07	3.61708e-06	0.248111	fisher
KIRP	ENSG00000224843	LINC00240	3.70367e-11	2.75035e-10	3.14419	ttest
KIRP	ENSG00000224885	TSSC1-IT1	5.50436e-16	7.52262e-15	0.35286	ttest
KIRP	ENSG00000224950	RP5-1086K13.1	1.78507e-10	1.21268e-09	0.364059	ttest
KIRP	ENSG00000224958	PGM5-AS1	1.27962e-28	7.3039e-27	0.287957	ttest
KIRP	ENSG00000224961	LINC01752	1.28946e-14	1.50144e-13	0.451751	ttest
KIRP	ENSG00000224965	KCNC4-AS1	6.81531e-38	9.91968e-36	0.179429	ttest
KIRP	ENSG00000224984	RP11-524H19.2	7.98782e-21	1.51701e-18	0	fisher
KIRP	ENSG00000224995	LINC01526	3.37398e-08	5.97755e-07	2.38561	fisher
KIRP	ENSG00000225028	RP11-330M19.1	3.75272e-06	1.40775e-05	3.28411	ttest
KIRP	ENSG00000225064	LINC01802	3.80683e-25	2.04955e-22	0	fisher
KIRP	ENSG00000225138	CTD-2228K2.7	1.1357e-06	4.58851e-06	3.57629	ttest
KIRP	ENSG00000225156	AC012354.6	1.91139e-08	3.64631e-07	0.232764	fisher
KIRP	ENSG00000225177	RP11-390P2.4	6.72159e-09	3.71988e-08	2.18303	ttest
KIRP	ENSG00000225279	RP11-536C5.2	2.67891e-15	1.67493e-13	0.0428021	fisher
KIRP	ENSG00000225285	LINC01770	2.24024e-06	8.70092e-06	2.04014	ttest
KIRP	ENSG00000225339	RP11-513I15.6	2.22079e-11	1.69678e-10	2.96084	ttest
KIRP	ENSG00000225342	AC079630.4	3.3259e-17	5.06895e-16	3.9237	ttest
KIRP	ENSG00000225365	AC078942.1	2.08959e-07	3.09636e-06	0.246755	fisher
KIRP	ENSG00000225376	TMEM246-AS1	6.27981e-14	6.72078e-13	0.198011	ttest
KIRP	ENSG00000225407	CTD-2384B11.2	1.71286e-05	0.000164568	0.315044	fisher
KIRP	ENSG00000225408	RP11-207C16.4	2.32176e-14	2.61456e-13	0.405598	ttest
KIRP	ENSG00000225434	LINC01504	4.30114e-06	1.59702e-05	3.02759	ttest
KIRP	ENSG00000225472	RP11-120J1.1	3.79438e-12	3.22494e-11	15.7931	ttest
KIRP	ENSG00000225511	LINC00475	2.16793e-07	9.75399e-07	25.8194	ttest
KIRP	ENSG00000225541	AC002480.5	2.58023e-07	3.71546e-06	0.167245	fisher
KIRP	ENSG00000225554	RP11-527D7.1	2.3792e-14	1.23961e-12	0.120954	fisher
KIRP	ENSG00000225559	AC083867.4	8.85848e-05	0.000722015	0.434659	fisher
KIRP	ENSG00000225598	RP11-339D23.1	1.48834e-15	9.76476e-14	0.305569	fisher
KIRP	ENSG00000225626	C9orf135-AS1	3.60652e-07	5.00728e-06	0.48515	fisher
KIRP	ENSG00000225637	AP001046.6	1.91139e-08	3.64631e-07	0.232764	fisher
KIRP	ENSG00000225649	AC064875.2	6.57401e-34	7.08776e-32	0.113004	ttest
KIRP	ENSG00000225655	RP11-58A12.3	7.02921e-11	2.07683e-09	0.0519037	fisher
KIRP	ENSG00000225731	AP001627.1	1.58645e-18	2.8074e-17	0.309205	ttest
KIRP	ENSG00000225745	AL773572.7	7.54922e-08	1.25059e-06	0.275063	fisher
KIRP	ENSG00000225746	SNHG23	2.58436e-07	3.71589e-06	0.280764	fisher
KIRP	ENSG00000225765	LINC01831	3.65325e-10	9.5171e-09	0.395792	fisher
KIRP	ENSG00000225783	MIAT	1.53392e-06	6.07929e-06	3.13372	ttest
KIRP	ENSG00000225826	LINC00626	1.92198e-13	8.7858e-12	0.0458439	fisher
KIRP	ENSG00000225938	RP4-575N6.4	7.10801e-21	1.63568e-19	0.332591	ttest
KIRP	ENSG00000225953	SATB2-AS1	1.51558e-11	1.1828e-10	5.4076	ttest
KIRP	ENSG00000225969	ABHD11-AS1	2.48844e-15	3.17017e-14	9.97491	ttest
KIRP	ENSG00000225982	RP11-538D16.3	3.05024e-12	1.13256e-10	0.263411	fisher
KIRP	ENSG00000226009	KCNIP2-AS1	8.99984e-13	8.39697e-12	2.44567	ttest
KIRP	ENSG00000226022	AC026167.1	3.06459e-14	1.57137e-12	0.221173	fisher
KIRP	ENSG00000226031	FGF13-AS1	8.06878e-06	8.39879e-05	0	fisher
KIRP	ENSG00000226087	AC106869.2	2.70507e-08	4.94619e-07	0.301042	fisher
KIRP	ENSG00000226091	LINC00937	0.000212834	0.000585042	2.07989	ttest
KIRP	ENSG00000226237	GAS1RR	2.32745e-29	1.47287e-27	0.274774	ttest
KIRP	ENSG00000226239	RP1-310O13.7	6.97872e-22	1.78202e-20	0.318473	ttest
KIRP	ENSG00000226249	RP11-307P5.2	1.40614e-07	2.163e-06	0.399613	fisher
KIRP	ENSG00000226252	RP1-18D14.7	3.06792e-23	9.42324e-22	0.266057	ttest
KIRP	ENSG00000226258	GRM7-AS3	9.14983e-11	2.6469e-09	0.242993	fisher
KIRP	ENSG00000226281	RP1-80N2.2	8.07485e-41	1.6211e-38	0.0822632	ttest
KIRP	ENSG00000226286	RP1-163G9.2	6.82024e-17	5.69784e-15	0.358642	fisher
KIRP	ENSG00000226308	RP4-813D12.3	5.69601e-07	7.72028e-06	0.0694711	fisher
KIRP	ENSG00000226332	RP11-157P1.4	3.2216e-05	0.000103169	2.10413	ttest
KIRP	ENSG00000226367	ST7-AS2	9.68385e-10	5.96607e-09	0.487829	ttest
KIRP	ENSG00000226380	AC058791.1	0.000143427	0.000406341	2.10224	ttest
KIRP	ENSG00000226383	LINC01876	3.05484e-07	4.29673e-06	0	fisher
KIRP	ENSG00000226386	PARD3-AS1	1.25087e-18	2.2477e-17	6.05766	ttest
KIRP	ENSG00000226403	RP11-31F19.1	9.83209e-11	2.81902e-09	0.175364	fisher
KIRP	ENSG00000226419	SLC16A1-AS1	0.00032193	0.000858973	2.27086	ttest
KIRP	ENSG00000226453	RP11-379B8.1	1.53224e-09	9.25382e-09	8.09838	ttest
KIRP	ENSG00000226476	LINC01748	1.42711e-07	2.17797e-06	4.65246	fisher
KIRP	ENSG00000226496	LINC00323	1.68907e-14	1.94343e-13	0.275343	ttest
KIRP	ENSG00000226510	UPK1A-AS1	1.26607e-07	1.96627e-06	0.242776	fisher
KIRP	ENSG00000226516	FAM138B	5.93633e-07	8.02102e-06	0.317682	fisher
KIRP	ENSG00000226519	LINC00390	3.68751e-05	0.00032487	0.0860119	fisher
KIRP	ENSG00000226571	RP11-445F6.2	8.7291e-06	8.99933e-05	0.313223	fisher
KIRP	ENSG00000226581	RP11-340I6.8	4e-05	0.000125745	2.18796	ttest
KIRP	ENSG00000226648	PLCG1-AS1	3.40334e-06	1.28664e-05	2.90971	ttest
KIRP	ENSG00000226673	LINC01108	8.31878e-14	4.03086e-12	0	fisher
KIRP	ENSG00000226674	TEX41	2.19381e-20	4.76582e-19	0.465974	ttest
KIRP	ENSG00000226741	CTA-929C8.6	1.59535e-19	2.35846e-17	0	fisher
KIRP	ENSG00000226746	SMCR5	7.81359e-05	0.000644438	0.0912247	fisher
KIRP	ENSG00000226785	AC073218.1	3.49211e-09	7.57092e-08	0.289994	fisher
KIRP	ENSG00000226791	AC109826.1	8.63996e-10	5.36839e-09	4.47242	ttest
KIRP	ENSG00000226816	AC005082.12	7.00318e-13	6.69499e-12	0.474766	ttest
KIRP	ENSG00000226835	RP11-148B18.1	9.24546e-13	8.58486e-12	3.63023	ttest
KIRP	ENSG00000226869	LHFPL3-AS1	2.80504e-05	9.05263e-05	2.01185	ttest
KIRP	ENSG00000226871	AC135178.7	8.5729e-08	1.40338e-06	0.237664	fisher
KIRP	ENSG00000226889	RP11-474I16.8	5.50445e-25	2.13646e-23	0.39882	ttest
KIRP	ENSG00000226956	AP000432.2	1.10806e-11	3.74155e-10	0.383567	fisher
KIRP	ENSG00000226963	AC078883.4	1.41728e-05	0.000140439	0.1445	fisher
KIRP	ENSG00000227036	LINC00511	4.72028e-15	5.81004e-14	8.46801	ttest
KIRP	ENSG00000227039	ITGB2-AS1	3.04518e-09	1.77468e-08	4.84092	ttest
KIRP	ENSG00000227053	RP11-395B7.4	2.4935e-05	8.10108e-05	34.2476	ttest
KIRP	ENSG00000227060	LINC00629	3.82412e-27	1.88678e-25	0.414477	ttest
KIRP	ENSG00000227066	RP3-340N1.2	1.76928e-05	0.000168595	6.45089	fisher
KIRP	ENSG00000227068	RP11-12A16.3	2.0854e-08	3.9242e-07	0.387607	fisher
KIRP	ENSG00000227082	CH17-437K3.1	4.98041e-12	4.18258e-11	0.298142	ttest
KIRP	ENSG00000227094	RP11-565P22.2	1.71286e-05	0.000164568	0.315044	fisher
KIRP	ENSG00000227107	AC096574.5	9.82117e-24	3.23044e-22	0.218725	ttest
KIRP	ENSG00000227121	RP11-319F12.2	7.57443e-06	7.99501e-05	0.233065	fisher
KIRP	ENSG00000227139	RP11-533N14.3	1.35269e-09	3.15876e-08	0.455063	fisher
KIRP	ENSG00000227188	MGAT3-AS1	1.04949e-05	0.000106722	0.378272	fisher
KIRP	ENSG00000227220	RP11-69I8.3	1.50406e-05	0.000147978	0	fisher
KIRP	ENSG00000227260	LINC01985	0.000112225	0.000894385	0.374075	fisher
KIRP	ENSG00000227293	AC118345.1	9.57369e-16	6.53371e-14	0.362568	fisher
KIRP	ENSG00000227338	RP11-195B3.1	2.75081e-15	1.70885e-13	0	fisher
KIRP	ENSG00000227342	LINC00307	3.96423e-24	1.53669e-21	0.164205	fisher
KIRP	ENSG00000227373	RP11-160H22.5	1.00311e-16	1.44915e-15	0.352012	ttest
KIRP	ENSG00000227375	DLG1-AS1	5.89145e-05	0.000178926	2.09913	ttest
KIRP	ENSG00000227388	RP11-112J3.16	6.28737e-05	0.00018986	2.61599	ttest
KIRP	ENSG00000227456	LINC00310	3.2293e-10	2.1101e-09	0.219403	ttest
KIRP	ENSG00000227467	LINC01537	3.10245e-36	4.30058e-34	0.19974	ttest
KIRP	ENSG00000227502	LINC01268	1.42881e-22	3.98163e-21	9.12144	ttest
KIRP	ENSG00000227543	SPAG5-AS1	1.36375e-05	4.635e-05	0.408861	ttest
KIRP	ENSG00000227544	AC018647.3	1.28551e-15	1.68565e-14	0.398016	ttest
KIRP	ENSG00000227579	RP1-35C21.2	1.71e-06	2.06887e-05	0.330988	fisher
KIRP	ENSG00000227681	RP11-307P5.1	9.31941e-08	1.49775e-06	0.163215	fisher
KIRP	ENSG00000227706	RP11-301G19.1	2.02143e-08	3.82611e-07	0.329909	fisher
KIRP	ENSG00000227757	AP000282.2	3.21349e-21	6.4879e-19	0	fisher
KIRP	ENSG00000227764	LINC01693	1.60369e-06	1.95244e-05	4.12857	fisher
KIRP	ENSG00000227782	CTC-529I10.2	1.57219e-08	8.28352e-08	2.48684	ttest
KIRP	ENSG00000227803	RP11-239H6.2	1.52322e-08	2.95822e-07	0.265625	fisher
KIRP	ENSG00000227863	AC002383.2	8.78158e-10	2.12756e-08	0.453306	fisher
KIRP	ENSG00000227869	RP11-807H17.1	0.000337149	0.00089425	7.56857	ttest
KIRP	ENSG00000227896	RP11-77P6.2	1.95474e-07	8.8564e-07	2.52632	ttest
KIRP	ENSG00000227906	SNAP25-AS1	0.000143385	0.000406341	8.36954	ttest
KIRP	ENSG00000227954	TARID	5.14638e-45	1.42677e-42	0.153396	ttest
KIRP	ENSG00000228035	RP4-663N10.1	2.43745e-11	7.66925e-10	0.171209	fisher
KIRP	ENSG00000228044	RP4-781K5.4	1.08784e-13	5.21894e-12	0	fisher
KIRP	ENSG00000228055	LINC00864	4.0357e-40	7.5793e-38	0.133886	ttest
KIRP	ENSG00000228063	LYPLAL1-AS1	1.07492e-10	7.55821e-10	0.408448	ttest
KIRP	ENSG00000228086	RP5-837M10.4	5.63321e-06	6.11327e-05	0.341723	fisher
KIRP	ENSG00000228108	AC092839.3	7.32284e-05	0.000606544	0.43006	fisher
KIRP	ENSG00000228127	LINC01649	9.85934e-07	1.27396e-05	0.175933	fisher
KIRP	ENSG00000228133	AC099684.1	3.17318e-09	6.95731e-08	0.105629	fisher
KIRP	ENSG00000228203	RNF144A-AS1	5.37602e-23	1.60509e-21	0.417178	ttest
KIRP	ENSG00000228242	AC093495.4	7.38316e-06	2.62583e-05	2.06585	ttest
KIRP	ENSG00000228262	LINC01320	1.49444e-07	6.85088e-07	2.29201	ttest
KIRP	ENSG00000228271	LINC02048	7.88476e-05	0.000232784	12.4854	ttest
KIRP	ENSG00000228288	PCAT6	7.82121e-30	5.17444e-28	2.87914	ttest
KIRP	ENSG00000228309	LINC01350	1.83955e-11	5.88352e-10	0.0940755	fisher
KIRP	ENSG00000228315	GUSBP11	4.75995e-06	1.75284e-05	2.66024	ttest
KIRP	ENSG00000228393	LINC01004	8.69444e-06	3.05486e-05	2.60357	ttest
KIRP	ENSG00000228401	HSPC324	5.37764e-35	6.26173e-33	0.158201	ttest
KIRP	ENSG00000228420	LINC01768	6.33068e-13	2.70267e-11	0.347356	fisher
KIRP	ENSG00000228478	RP1-290I10.3	1.33785e-09	3.13167e-08	0.42836	fisher
KIRP	ENSG00000228509	AC006460.2	1.38571e-05	4.70141e-05	0.399846	ttest
KIRP	ENSG00000228521	AC099552.3	2.4333e-20	4.21091e-18	0.138942	fisher
KIRP	ENSG00000228549	RP11-108M9.3	6.78414e-17	9.92393e-16	0.452795	ttest
KIRP	ENSG00000228566	RP11-170M17.1	7.0555e-08	1.18296e-06	0.161272	fisher
KIRP	ENSG00000228604	RP5-872K7.7	3.07364e-08	5.50585e-07	0.26959	fisher
KIRP	ENSG00000228616	RP11-66N11.7	1.3033e-23	4.35527e-21	0.133796	fisher
KIRP	ENSG00000228620	RP3-434P1.6	7.37079e-05	0.000218871	19.9208	ttest
KIRP	ENSG00000228624	RP3-399L15.3	6.33244e-08	3.06208e-07	2.04891	ttest
KIRP	ENSG00000228630	HOTAIR	4.46197e-08	2.1922e-07	4.41602	ttest
KIRP	ENSG00000228643	AC079779.4	1.82187e-13	1.84469e-12	0.387685	ttest
KIRP	ENSG00000228651	RP11-556E13.1	2.60774e-10	6.9048e-09	7.06794	fisher
KIRP	ENSG00000228741	SPATA13	3.41699e-24	1.20568e-22	0.249185	ttest
KIRP	ENSG00000228742	RP5-884M6.1	9.63323e-06	9.81658e-05	2.8599	fisher
KIRP	ENSG00000228784	LINC00954	6.77905e-10	4.25757e-09	5.95406	ttest
KIRP	ENSG00000228789	HCG22	3.84049e-05	0.000121255	3.8311	ttest
KIRP	ENSG00000228793	RP1-223B1.1	8.18263e-07	1.0644e-05	0.216317	fisher
KIRP	ENSG00000228835	AC012123.1	3.81021e-32	3.4661e-30	0.213512	ttest
KIRP	ENSG00000228873	AC012307.2	4.2743e-17	3.68291e-15	0.299931	fisher
KIRP	ENSG00000228952	LINC02041	1.33536e-05	0.000133001	0.143353	fisher
KIRP	ENSG00000229017	LINC01277	1.48029e-12	1.32793e-11	0.486509	ttest
KIRP	ENSG00000229019	RP11-88I18.3	2.90338e-06	3.3576e-05	0.302723	fisher
KIRP	ENSG00000229043	AC091729.9	1.06878e-13	1.11915e-12	2.3634	ttest
KIRP	ENSG00000229051	LINC01788	1.84786e-13	8.48703e-12	0	fisher
KIRP	ENSG00000229081	LINC01165	2.70265e-08	4.94619e-07	0.112891	fisher
KIRP	ENSG00000229108	MEOX2-AS1	4.9833e-15	2.9628e-13	0.153072	fisher
KIRP	ENSG00000229151	RP11-348F1.3	1.46091e-29	9.55668e-28	0.499021	ttest
KIRP	ENSG00000229153	EPHA1-AS1	0.000368743	0.000970974	2.28021	ttest
KIRP	ENSG00000229155	LINC02038	3.37143e-15	4.2031e-14	0.498781	ttest
KIRP	ENSG00000229177	AC008154.5	9.31124e-05	0.000755106	0.486979	fisher
KIRP	ENSG00000229196	RP11-775D22.2	7.01876e-06	7.52421e-05	0	fisher
KIRP	ENSG00000229224	AC105398.3	2.22053e-21	4.67808e-19	0.168493	fisher
KIRP	ENSG00000229225	RP11-5P4.3	2.40359e-23	7.51392e-21	0.256206	fisher
KIRP	ENSG00000229404	LINC00858	7.54922e-08	1.25059e-06	0.275063	fisher
KIRP	ENSG00000229414	KCNQ1-AS1	8.5729e-08	1.40338e-06	0.237664	fisher
KIRP	ENSG00000229425	AJ006998.2	1.73087e-05	0.000165914	0.0821023	fisher
KIRP	ENSG00000229498	AC105053.3	0.000105601	0.000847868	0.218498	fisher
KIRP	ENSG00000229537	LINC01739	1.93266e-33	9.36469e-30	0	fisher
KIRP	ENSG00000229557	LINC00379	1.31678e-23	4.21225e-22	0.265894	ttest
KIRP	ENSG00000229591	RP5-981O7.2	3.84348e-05	0.000121283	5.17277	ttest
KIRP	ENSG00000229642	AC027119.1	3.91417e-17	3.5007e-15	0.0404989	fisher
KIRP	ENSG00000229654	RP1-60O19.2	3.09243e-07	4.33701e-06	6.90625	fisher
KIRP	ENSG00000229666	MAST4-AS1	4.31887e-05	0.000372699	0.0885417	fisher
KIRP	ENSG00000229672	RP11-184A2.3	8.07726e-06	8.39879e-05	2.28158	fisher
KIRP	ENSG00000229727	AC013460.1	1.32887e-06	1.66169e-05	0.0711122	fisher
KIRP	ENSG00000229743	LINC01159	6.04654e-08	2.9287e-07	0.423997	ttest
KIRP	ENSG00000229854	RP11-524G24.2	7.99934e-07	1.04336e-05	0.439574	fisher
KIRP	ENSG00000229873	OGFR-AS1	1.14354e-07	5.33898e-07	2.33501	ttest
KIRP	ENSG00000229882	RP13-30A9.2	1.09288e-14	6.08682e-13	0.338249	fisher
KIRP	ENSG00000229891	LINC01315	3.95638e-12	3.34797e-11	3.89454	ttest
KIRP	ENSG00000229918	DOCK9-AS1	2.69627e-07	3.84824e-06	0.483153	fisher
KIRP	ENSG00000229921	KIF25-AS1	2.09414e-05	0.000195514	0.244088	fisher
KIRP	ENSG00000229941	AC012499.1	8.44624e-08	1.39205e-06	0	fisher
KIRP	ENSG00000229950	TFAP2A-AS1	5.78086e-32	5.02331e-30	0.493282	ttest
KIRP	ENSG00000229953	RP11-284F21.7	2.75018e-20	5.95225e-19	13.8141	ttest
KIRP	ENSG00000229960	RP11-278H7.4	1.5293e-05	0.000149249	3.13329	fisher
KIRP	ENSG00000229976	RP5-1031J8.1	2.59549e-07	3.72085e-06	0.457278	fisher
KIRP	ENSG00000229981	LINC01435	1.80804e-12	6.95306e-11	0	fisher
KIRP	ENSG00000230027	RP11-550H2.2	2.53624e-14	1.31437e-12	0.188938	fisher
KIRP	ENSG00000230084	RP4-613B23.1	3.73665e-05	0.000118426	2.10957	ttest
KIRP	ENSG00000230098	TCERG1L-AS1	1.0076e-07	1.60867e-06	3.44829	fisher
KIRP	ENSG00000230102	LINC02028	4.44291e-17	6.68388e-16	0.494752	ttest
KIRP	ENSG00000230121	RP11-385N23.1	2.98825e-09	6.5934e-08	0.31969	fisher
KIRP	ENSG00000230131	RP11-282I1.1	4.86074e-08	8.35203e-07	3.14725	fisher
KIRP	ENSG00000230148	HOXB-AS1	1.95764e-07	8.86266e-07	2.49918	ttest
KIRP	ENSG00000230156	LINC00443	9.28504e-09	1.8864e-07	0	fisher
KIRP	ENSG00000230177	RP5-1112D6.4	1.12803e-20	2.51624e-19	4.60538	ttest
KIRP	ENSG00000230269	RP1-40E16.9	6.79526e-06	7.32512e-05	0.186853	fisher
KIRP	ENSG00000230286	AC013472.4	7.36667e-18	7.47751e-16	0.207615	fisher
KIRP	ENSG00000230300	STARD13-IT1	4.78626e-10	1.22384e-08	0.280972	fisher
KIRP	ENSG00000230317	LINC01284	3.59437e-06	4.01302e-05	0.394569	fisher
KIRP	ENSG00000230325	RP11-385F5.4	7.11639e-05	0.000212469	2.39894	ttest
KIRP	ENSG00000230381	RP4-655J12.5	4.57703e-20	7.61457e-18	0	fisher
KIRP	ENSG00000230387	RP4-737E23.2	1.39613e-06	1.73238e-05	0	fisher
KIRP	ENSG00000230415	LINC01786	1.17983e-09	7.2153e-09	3.46554	ttest
KIRP	ENSG00000230438	SERPINB9P1	5.25983e-06	1.91512e-05	3.37981	ttest
KIRP	ENSG00000230442	RP11-390E23.3	1.76983e-11	5.73627e-10	0.356966	fisher
KIRP	ENSG00000230479	AP000695.6	5.74133e-06	2.08262e-05	2.46541	ttest
KIRP	ENSG00000230490	RP11-141M1.3	3.45133e-15	4.29351e-14	0.452196	ttest
KIRP	ENSG00000230506	RP11-416N4.4	1.66936e-06	2.02475e-05	2.21521	fisher
KIRP	ENSG00000230525	LINC01799	9.98941e-09	2.00038e-07	0.295415	fisher
KIRP	ENSG00000230526	RP11-472G21.2	1.75226e-05	0.000167302	2.9029	fisher
KIRP	ENSG00000230623	RP11-469A15.2	3.11175e-13	1.4026e-11	0	fisher
KIRP	ENSG00000230630	DNM3OS	1.41202e-43	3.42532e-41	0.227969	ttest
KIRP	ENSG00000230631	RP11-359N11.1	5.45744e-39	8.8259e-37	0.0824133	ttest
KIRP	ENSG00000230663	FAM224B	3.80496e-07	5.2677e-06	0.433816	fisher
KIRP	ENSG00000230735	RP11-413E1.4	3.80443e-05	0.000333955	0.0868389	fisher
KIRP	ENSG00000230746	AC006007.1	2.57334e-17	2.37447e-15	0.357352	fisher
KIRP	ENSG00000230749	MEIS1-AS2	2.38337e-07	3.46806e-06	0.119619	fisher
KIRP	ENSG00000230798	FOXD3-AS1	1.21274e-08	2.39361e-07	0.230389	fisher
KIRP	ENSG00000230852	RP11-51G5.1	4.56865e-12	1.63981e-10	0.352783	fisher
KIRP	ENSG00000230921	HAO2-IT1	2.11904e-08	3.97977e-07	0.299615	fisher
KIRP	ENSG00000230922	RP4-753M9.1	3.36998e-08	5.97755e-07	0.332949	fisher
KIRP	ENSG00000230947	AP000356.2	6.48369e-05	0.000541668	0.425556	fisher
KIRP	ENSG00000231010	RP6-109B7.2	3.89008e-12	3.29666e-11	0.310882	ttest
KIRP	ENSG00000231013	AC013275.2	2.24428e-22	6.13436e-21	0.437108	ttest
KIRP	ENSG00000231056	RP1-290I10.5	1.87896e-06	2.26762e-05	2.19451	fisher
KIRP	ENSG00000231107	LINC01508	1.96171e-05	6.5189e-05	2.65066	ttest
KIRP	ENSG00000231246	RP5-965F6.2	4.37655e-08	7.56057e-07	0	fisher
KIRP	ENSG00000231252	RP11-436K8.1	8.08065e-06	2.85471e-05	46.1669	ttest
KIRP	ENSG00000231290	APCDD1L-AS1	5.90215e-62	6.87246e-59	0.0825345	ttest
KIRP	ENSG00000231291	RP11-445O3.1	4.29438e-17	3.68291e-15	0	fisher
KIRP	ENSG00000231324	AP000696.2	7.224e-07	9.61645e-06	0	fisher
KIRP	ENSG00000231346	LINC01160	4.26625e-05	0.000132966	2.45467	ttest
KIRP	ENSG00000231485	RP4-535B20.1	1.93784e-05	0.000183395	0.199219	fisher
KIRP	ENSG00000231528	FAM225A	1.83723e-06	7.18843e-06	6.10539	ttest
KIRP	ENSG00000231533	RP1-232L24.3	2.87293e-24	1.03086e-22	0.340806	ttest
KIRP	ENSG00000231651	DLG3-AS1	2.12325e-07	9.58261e-07	2.95229	ttest
KIRP	ENSG00000231674	LINC00410	7.68505e-06	8.06357e-05	0.311422	fisher
KIRP	ENSG00000231691	RP11-203F10.5	1.5203e-05	0.00014867	0	fisher
KIRP	ENSG00000231705	RP11-432J24.2	7.68505e-06	8.06357e-05	0.311422	fisher
KIRP	ENSG00000231768	LINC01354	8.5767e-23	2.48426e-21	0.470705	ttest
KIRP	ENSG00000231882	F10-AS1	1.41728e-05	0.000140439	0.1445	fisher
KIRP	ENSG00000231890	DARS-AS1	1.08016e-13	1.12903e-12	2.30941	ttest
KIRP	ENSG00000231898	AC012594.1	2.24699e-10	5.98231e-09	0.140382	fisher
KIRP	ENSG00000231908	IDH1-AS1	3.7837e-09	2.17032e-08	2.21151	ttest
KIRP	ENSG00000231943	PGM5P4-AS1	3.8344e-08	6.68331e-07	0	fisher
KIRP	ENSG00000231964	RP11-67C2.2	0.000140883	0.000399912	11.139	ttest
KIRP	ENSG00000231990	RP11-53B5.1	1.72429e-08	3.3155e-07	0.413932	fisher
KIRP	ENSG00000231999	FLJ27354	2.81435e-26	1.28009e-24	0.468319	ttest
KIRP	ENSG00000232002	LINC01880	8.07726e-06	8.39879e-05	2.28158	fisher
KIRP	ENSG00000232006	AC005537.2	1.79396e-05	0.000170611	0.0828555	fisher
KIRP	ENSG00000232010	AP001059.5	1.01363e-11	3.49576e-10	0.168808	fisher
KIRP	ENSG00000232021	LEF1-AS1	6.0565e-40	1.06851e-37	0.263888	ttest
KIRP	ENSG00000232072	AC004901.1	3.66883e-14	1.8615e-12	0	fisher
KIRP	ENSG00000232077	LINC01031	9.31941e-08	1.49775e-06	0.163215	fisher
KIRP	ENSG00000232079	LINC01697	0.000335182	0.000890657	2.93841	ttest
KIRP	ENSG00000232093	DCST1-AS1	9.69091e-13	8.95564e-12	3.06142	ttest
KIRP	ENSG00000232110	RP11-149I23.3	1.53008e-25	6.36295e-24	13.0276	ttest
KIRP	ENSG00000232121	RP13-30A9.1	5.00261e-12	1.78894e-10	0.408962	fisher
KIRP	ENSG00000232131	NCOA7-AS1	1.32391e-14	7.08841e-13	0.043841	fisher
KIRP	ENSG00000232153	AC073218.3	0.000144402	0.000408904	5.29075	ttest
KIRP	ENSG00000232190	LINC02181	4.92833e-09	1.04738e-07	0.0582661	fisher
KIRP	ENSG00000232342	RP11-46O21.2	0.000117878	0.000935594	0.376302	fisher
KIRP	ENSG00000232352	SEMA3B-AS1	3.35327e-11	2.49971e-10	0.46571	ttest
KIRP	ENSG00000232395	RP3-399L15.1	9.55603e-19	1.21852e-16	0.353536	fisher
KIRP	ENSG00000232442	CTD-3184A7.4	1.05204e-10	7.40628e-10	2.395	ttest
KIRP	ENSG00000232480	TGFB2-AS1	8.14789e-23	2.38377e-21	0.439055	ttest
KIRP	ENSG00000232498	RP5-1011O1.2	2.27432e-09	5.14963e-08	0.222445	fisher
KIRP	ENSG00000232527	RP11-14N7.2	5.7097e-13	5.50362e-12	4.24277	ttest
KIRP	ENSG00000232533	AC093673.5	4.39038e-14	4.7688e-13	3.18538	ttest
KIRP	ENSG00000232539	LINC00945	4.70836e-09	1.00283e-07	0.407147	fisher
KIRP	ENSG00000232606	LINC01412	1.71286e-05	0.000164568	0.315044	fisher
KIRP	ENSG00000232638	RP11-379F12.4	6.30136e-23	1.8505e-20	0	fisher
KIRP	ENSG00000232650	LINC01780	2.3417e-22	6.37073e-21	0.346435	ttest
KIRP	ENSG00000232667	AC004862.6	9.40475e-13	3.7818e-11	0.260159	fisher
KIRP	ENSG00000232788	AC078883.3	2.88778e-06	1.10031e-05	2.75005	ttest
KIRP	ENSG00000232835	AC107057.1	7.05934e-15	4.04805e-13	0.0434195	fisher
KIRP	ENSG00000232891	RP11-136K14.1	0.000112225	0.000894385	0.374075	fisher
KIRP	ENSG00000232895	RP4-543J13.1	2.67197e-09	5.95267e-08	0.256813	fisher
KIRP	ENSG00000232903	LINC01166	4.31887e-05	0.000372699	0.0885417	fisher
KIRP	ENSG00000232931	LINC00342	4.66741e-08	2.28542e-07	3.38759	ttest
KIRP	ENSG00000232949	AC002480.4	8.95925e-09	1.83173e-07	0.150521	fisher
KIRP	ENSG00000232977	LINC00327	0.000178222	0.000497654	5.36348	ttest
KIRP	ENSG00000232998	VPS13A-AS1	4.54508e-05	0.000391871	0.396978	fisher
KIRP	ENSG00000233005	AC067959.1	1.41728e-05	0.000140439	0.1445	fisher
KIRP	ENSG00000233008	LINC01725	6.81287e-18	1.12364e-16	0.410743	ttest
KIRP	ENSG00000233017	RP5-908M14.5	3.18922e-12	1.17965e-10	0.293699	fisher
KIRP	ENSG00000233038	AC011899.9	1.17359e-14	1.38034e-13	8.61797	ttest
KIRP	ENSG00000233085	XXyac-YX65C7_A.3	3.02909e-05	0.000272562	4.51562	fisher
KIRP	ENSG00000233101	HOXB-AS3	2.30034e-30	1.65341e-28	0.294713	ttest
KIRP	ENSG00000233108	AC006042.7	2.9023e-05	0.000261882	0.148053	fisher
KIRP	ENSG00000233117	LINC00702	8.92494e-15	1.07136e-13	0.358081	ttest
KIRP	ENSG00000233123	LINC01007	2.48697e-06	2.92846e-05	2.06647	fisher
KIRP	ENSG00000233143	DIRC3-AS1	3.41362e-07	4.78054e-06	0.459216	fisher
KIRP	ENSG00000233154	LINC01762	1.23485e-49	4.79287e-47	0.0505053	ttest
KIRP	ENSG00000233183	RP3-468B3.2	2.48697e-06	2.92846e-05	0.264072	fisher
KIRP	ENSG00000233191	AC006372.6	1.10355e-07	1.73528e-06	0.451562	fisher
KIRP	ENSG00000233215	LINC01687	8.05203e-15	4.59013e-13	0.119356	fisher
KIRP	ENSG00000233237	LINC00472	9.77051e-20	1.9683e-18	0.286371	ttest
KIRP	ENSG00000233288	RP11-760D2.5	9.20449e-11	2.65478e-09	0.210029	fisher
KIRP	ENSG00000233321	RP11-482E14.1	1.60304e-06	1.95244e-05	0.390775	fisher
KIRP	ENSG00000233332	RP4-799P18.2	3.13478e-16	2.2671e-14	0	fisher
KIRP	ENSG00000233354	LINC00028	7.58169e-06	7.99501e-05	0.273674	fisher
KIRP	ENSG00000233355	CHRM3-AS2	0.000302166	0.000809203	0.185289	ttest
KIRP	ENSG00000233376	RP5-881L22.6	1.37513e-09	3.20345e-08	0.220274	fisher
KIRP	ENSG00000233392	AC104809.4	3.37109e-09	1.95483e-08	0.116971	ttest
KIRP	ENSG00000233421	LINC01783	3.88651e-25	1.53927e-23	0.348582	ttest
KIRP	ENSG00000233429	HOTAIRM1	2.61269e-08	1.34018e-07	3.07661	ttest
KIRP	ENSG00000233431	RP11-63N8.3	8.4195e-08	1.39001e-06	0.0645089	fisher
KIRP	ENSG00000233485	RP3-467K16.2	5.56674e-11	1.66504e-09	0.0516071	fisher
KIRP	ENSG00000233534	RP1-38C16.2	5.66305e-20	9.14677e-18	0.10709	fisher
KIRP	ENSG00000233577	RP3-462D8.2	1.13945e-11	3.8209e-10	0.355561	fisher
KIRP	ENSG00000233633	AC093326.3	1.07637e-09	2.55665e-08	0.103214	fisher
KIRP	ENSG00000233644	ARHGEF7-IT1	2.98825e-09	6.5934e-08	0.31969	fisher
KIRP	ENSG00000233656	RP11-716O23.1	1.63786e-11	5.34428e-10	0.439724	fisher
KIRP	ENSG00000233695	GAS6-AS1	4.08128e-22	1.07033e-20	17.7109	ttest
KIRP	ENSG00000233705	SLC26A4-AS1	2.35871e-07	3.4477e-06	0	fisher
KIRP	ENSG00000233725	LINC00284	2.20444e-16	3.10757e-15	0.294211	ttest
KIRP	ENSG00000233817	RP11-168K11.3	3.88035e-14	4.2545e-13	0.433875	ttest
KIRP	ENSG00000233818	AP000695.4	9.80248e-07	3.9993e-06	2.31472	ttest
KIRP	ENSG00000233858	AC026904.1	2.37911e-11	7.51007e-10	0.0945681	fisher
KIRP	ENSG00000233885	YEATS2-AS1	4.61524e-05	0.000143001	2.17334	ttest
KIRP	ENSG00000233896	RP4-684O24.5	8.18518e-10	1.98804e-08	0	fisher
KIRP	ENSG00000233901	LINC01503	1.48081e-16	2.10789e-15	0.41985	ttest
KIRP	ENSG00000233928	RP11-305F18.1	1.24099e-17	1.17906e-15	0.177083	fisher
KIRP	ENSG00000233970	AC092159.3	2.5467e-06	2.9735e-05	0.449519	fisher
KIRP	ENSG00000234184	LINC01781	6.49342e-12	5.35477e-11	9.04987	ttest
KIRP	ENSG00000234233	KCNH1-IT1	2.15785e-07	3.19263e-06	0.374568	fisher
KIRP	ENSG00000234292	RP11-213H15.1	1.6228e-17	2.5535e-16	0.311868	ttest
KIRP	ENSG00000234380	LINC01426	8.71347e-05	0.000255695	4.61661	ttest
KIRP	ENSG00000234393	RP11-211N11.5	4.20488e-35	4.99608e-33	0.0842298	ttest
KIRP	ENSG00000234418	RP11-560I19.1	3.46367e-10	9.14617e-09	0.100347	fisher
KIRP	ENSG00000234425	RP11-528G1.2	7.30878e-08	1.21909e-06	2.27815	fisher
KIRP	ENSG00000234452	SLC16A12-AS1	2.34555e-11	1.78274e-10	0.319222	ttest
KIRP	ENSG00000234494	SP2-AS1	2.44481e-27	1.22704e-25	2.74205	ttest
KIRP	ENSG00000234504	RP11-285G1.2	4.0883e-29	2.47938e-27	0.16545	ttest
KIRP	ENSG00000234546	LINC01759	4.7148e-17	7.07463e-16	5.64599	ttest
KIRP	ENSG00000234553	AC022431.3	5.23861e-32	4.69218e-30	0.134829	ttest
KIRP	ENSG00000234567	RP1-283K11.2	1.72418e-09	3.95948e-08	0.374741	fisher
KIRP	ENSG00000234580	RP11-733D4.1	6.49822e-05	0.000542414	0.458439	fisher
KIRP	ENSG00000234625	LINC00380	2.01103e-08	3.82134e-07	0.111497	fisher
KIRP	ENSG00000234647	RP11-503C24.4	7.12181e-09	3.93016e-08	0.238132	ttest
KIRP	ENSG00000234678	ELF3-AS1	1.37879e-10	9.48855e-10	2.55813	ttest
KIRP	ENSG00000234699	RP11-225H22.4	1.15607e-09	7.07742e-09	0.466398	ttest
KIRP	ENSG00000234705	HMGA1P4	9.66549e-07	3.95172e-06	2.98812	ttest
KIRP	ENSG00000234715	CTB-107G13.1	1.41886e-11	4.6929e-10	0.0935881	fisher
KIRP	ENSG00000234741	GAS5	4.19246e-10	2.70604e-09	2.05491	ttest
KIRP	ENSG00000234753	FOXP4-AS1	5.71499e-05	0.000173721	3.16747	ttest
KIRP	ENSG00000234754	C1orf140	1.10285e-07	1.73528e-06	0.241477	fisher
KIRP	ENSG00000234763	RP11-203H2.2	5.07264e-06	5.55469e-05	0.481667	fisher
KIRP	ENSG00000234789	RP11-483H20.4	9.60142e-36	1.21521e-33	0.190548	ttest
KIRP	ENSG00000234810	RP11-90C4.1	3.77681e-13	1.67128e-11	0.194639	fisher
KIRP	ENSG00000234854	LINC00676	1.4132e-12	5.5223e-11	0.433233	fisher
KIRP	ENSG00000234883	MIR155HG	1.2725e-07	5.89849e-07	3.38719	ttest
KIRP	ENSG00000234899	SOX9-AS1	5.68803e-05	0.000173199	2.15487	ttest
KIRP	ENSG00000234919	LINC01827	2.02533e-10	5.45208e-09	4.73065	fisher
KIRP	ENSG00000234936	AC010883.5	2.7588e-05	8.91329e-05	2.41926	ttest
KIRP	ENSG00000234944	RP11-124O11.1	2.97056e-05	0.000267793	0.386364	fisher
KIRP	ENSG00000234979	CITF22-24E5.1	4.4871e-23	1.35889e-20	0.0358383	fisher
KIRP	ENSG00000235020	RP11-109I13.2	4.845e-05	0.000415881	0.328409	fisher
KIRP	ENSG00000235021	RP11-439E19.7	8.5729e-08	1.40338e-06	0.237664	fisher
KIRP	ENSG00000235023	AP001626.2	3.8854e-06	1.45098e-05	0.434762	ttest
KIRP	ENSG00000235026	DPP10-AS1	2.39178e-09	5.39178e-08	0.148053	fisher
KIRP	ENSG00000235027	AC068580.6	6.33132e-11	4.54998e-10	2.56948	ttest
KIRP	ENSG00000235029	MNX1-AS2	3.54276e-10	9.29402e-09	3.58383	fisher
KIRP	ENSG00000235049	LINC00940	2.14804e-11	6.80284e-10	0.0504539	fisher
KIRP	ENSG00000235070	AC068138.1	3.35626e-19	4.71385e-17	0.173012	fisher
KIRP	ENSG00000235077	AC073842.19	4.11882e-05	0.000357665	0.205256	fisher
KIRP	ENSG00000235079	ZRANB2-AS1	1.25457e-30	9.61065e-29	0.205012	ttest
KIRP	ENSG00000235097	LINC00330	6.58601e-09	1.37258e-07	0.191138	fisher
KIRP	ENSG00000235122	RP3-417L20.4	2.88251e-16	2.10033e-14	0.18135	fisher
KIRP	ENSG00000235198	CTA-109P11.1	2.14898e-06	2.56792e-05	0.299378	fisher
KIRP	ENSG00000235200	LINC01702	3.41391e-21	8.07959e-20	0.126358	ttest
KIRP	ENSG00000235204	RP11-121A14.2	7.71537e-05	0.00022813	5.13333	ttest
KIRP	ENSG00000235263	RP13-392I16.1	8.92985e-15	5.00226e-13	0	fisher
KIRP	ENSG00000235280	MCF2L-AS1	1.05094e-50	4.3704e-48	0.278047	ttest
KIRP	ENSG00000235343	LINC01665	1.89387e-11	6.03734e-10	0.269016	fisher
KIRP	ENSG00000235357	LINC01621	7.66376e-07	1.00636e-05	0.21503	fisher
KIRP	ENSG00000235366	LINC01055	5.69601e-07	7.72028e-06	0.0694711	fisher
KIRP	ENSG00000235385	LINC02154	7.23705e-05	0.000602011	2.74163	fisher
KIRP	ENSG00000235410	RP11-397C18.2	1.14964e-09	2.70417e-08	0.284769	fisher
KIRP	ENSG00000235491	LINC01889	4.89522e-07	6.71949e-06	0.435718	fisher
KIRP	ENSG00000235531	MSC-AS1	1.29015e-06	5.15177e-06	2.63095	ttest
KIRP	ENSG00000235545	RP11-230B22.1	4.88385e-26	2.10621e-24	0.393246	ttest
KIRP	ENSG00000235621	LINC00494	6.4993e-08	3.13496e-07	6.25593	ttest
KIRP	ENSG00000235703	LINC00894	3.14633e-07	1.37419e-06	3.28628	ttest
KIRP	ENSG00000235706	DICER1-AS1	2.85141e-08	1.45113e-07	2.45571	ttest
KIRP	ENSG00000235726	AC010148.1	3.21806e-06	3.66035e-05	0	fisher
KIRP	ENSG00000235736	RP1-10C16.1	2.25757e-30	1.64295e-28	0.183693	ttest
KIRP	ENSG00000235749	RP11-634B7.4	4.91473e-06	5.39396e-05	0.339886	fisher
KIRP	ENSG00000235760	HCG2040054	4.31887e-05	0.000372699	0.0885417	fisher
KIRP	ENSG00000235782	RP3-333A15.1	7.98782e-21	1.51701e-18	0	fisher
KIRP	ENSG00000235806	RP4-646N3.1	1.71344e-05	0.000164568	0.0813626	fisher
KIRP	ENSG00000235885	LINC01828	7.77049e-06	8.12339e-05	0.0771902	fisher
KIRP	ENSG00000235897	TM4SF19-AS1	7.48652e-12	6.13031e-11	2.69264	ttest
KIRP	ENSG00000235902	RP11-626E13.1	1.49024e-05	0.000146917	0	fisher
KIRP	ENSG00000235903	CPB2-AS1	4.26717e-18	7.243e-17	0.403417	ttest
KIRP	ENSG00000235911	AC019055.1	2.74111e-16	2.01243e-14	0.417816	fisher
KIRP	ENSG00000235933	LINC01779	5.27029e-11	1.58616e-09	0.272495	fisher
KIRP	ENSG00000235934	AC007405.8	8.16091e-11	2.375e-09	0.137532	fisher
KIRP	ENSG00000235949	AC061961.2	1.44377e-27	7.50502e-26	0.211709	ttest
KIRP	ENSG00000235978	AC018816.3	3.22397e-13	3.18135e-12	3.14029	ttest
KIRP	ENSG00000235984	GPC5-AS1	3.21806e-06	3.66035e-05	0	fisher
KIRP	ENSG00000235994	RP3-470B24.5	3.06406e-05	0.000275239	0.421146	fisher
KIRP	ENSG00000235997	LINC01936	7.10915e-20	1.45738e-18	0.48886	ttest
KIRP	ENSG00000236039	AC017060.1	4.46259e-05	0.000138566	17.0716	ttest
KIRP	ENSG00000236054	LL22NC03-104C7.1	3.71328e-15	2.26323e-13	0.043006	fisher
KIRP	ENSG00000236064	RP6-191P20.4	4.63268e-11	1.41626e-09	4.335	fisher
KIRP	ENSG00000236078	LINC01447	8.02615e-12	2.79789e-10	0.0493511	fisher
KIRP	ENSG00000236094	LINC00545	4.75382e-05	0.000408778	0.326431	fisher
KIRP	ENSG00000236098	RP11-148B18.4	1.31501e-22	3.71651e-21	5.30671	ttest
KIRP	ENSG00000236107	AC010127.3	5.56674e-11	1.66504e-09	0.0516071	fisher
KIRP	ENSG00000236154	RP11-343J3.2	3.25074e-05	0.000288753	3.1413	fisher
KIRP	ENSG00000236208	C10orf71-AS1	8.43427e-22	1.85765e-19	0.198489	fisher
KIRP	ENSG00000236240	GPC5-IT1	5.2725e-18	5.67731e-16	0.267593	fisher
KIRP	ENSG00000236268	LINC01361	1.25652e-08	2.47431e-07	0	fisher
KIRP	ENSG00000236303	RP11-540N6.1	1.51233e-06	1.85754e-05	0.418113	fisher
KIRP	ENSG00000236304	AP001189.4	1.89784e-25	7.72672e-24	0.235394	ttest
KIRP	ENSG00000236318	KCCAT333	5.35315e-05	0.000163946	37.7217	ttest
KIRP	ENSG00000236354	LINC00437	1.21208e-06	1.53346e-05	0.416187	fisher
KIRP	ENSG00000236366	RP11-440G9.1	1.30826e-07	2.02529e-06	4.27796	fisher
KIRP	ENSG00000236452	AC123023.1	8.99482e-13	3.66255e-11	0.290161	fisher
KIRP	ENSG00000236453	AC003092.1	2.71204e-05	0.000245859	2.8028	fisher
KIRP	ENSG00000236466	RP11-795J1.1	9.89638e-17	8.05932e-15	0.113839	fisher
KIRP	ENSG00000236472	AC002401.1	5.48756e-23	1.62175e-21	0.0150067	ttest
KIRP	ENSG00000236581	STARD13-AS	3.56824e-10	2.32374e-09	0.421851	ttest
KIRP	ENSG00000236591	RP11-162J8.3	1.94756e-05	0.000183597	2.25781	fisher
KIRP	ENSG00000236627	RP11-252P19.1	6.60483e-08	1.11317e-06	0.499753	fisher
KIRP	ENSG00000236682	AC068282.3	3.13215e-11	2.34651e-10	3.04274	ttest
KIRP	ENSG00000227540	DNAJC9-AS1	2.92739e-07	1.28434e-06	2.07307	ttest
KIRP	ENSG00000236882	LINC01554	1.27797e-07	5.91915e-07	0.2429	ttest
KIRP	ENSG00000236922	LINC01378	1.16117e-14	6.39264e-13	0.119884	fisher
KIRP	ENSG00000236958	RP11-264A11.1	3.51607e-16	2.50546e-14	0.273674	fisher
KIRP	ENSG00000236961	RP1-261G23.5	5.25168e-15	3.1033e-13	0.307884	fisher
KIRP	ENSG00000236975	RP5-1065P14.2	3.75084e-12	1.37168e-10	0.0485551	fisher
KIRP	ENSG00000236985	RP5-1195D24.1	2.14144e-06	2.56207e-05	2.1021	fisher
KIRP	ENSG00000236989	AC142119.1	7.3321e-11	2.15319e-09	0.273674	fisher
KIRP	ENSG00000236990	RP11-433J20.1	5.7222e-05	0.000483048	0.297081	fisher
KIRP	ENSG00000237009	GLIS3-AS1	9.53781e-06	9.72957e-05	0.0806362	fisher
KIRP	ENSG00000237036	ZEB1-AS1	5.21298e-11	3.78901e-10	2.25219	ttest
KIRP	ENSG00000237054	PRMT5-AS1	0.00036691	0.000966584	2.29229	ttest
KIRP	ENSG00000237058	RP13-436F16.1	2.68408e-12	1.01212e-10	0.322545	fisher
KIRP	ENSG00000237101	RP11-365O16.6	2.37752e-13	2.37426e-12	4.66924	ttest
KIRP	ENSG00000237128	RP11-351M16.3	0.00011552	0.000919135	0.491801	fisher
KIRP	ENSG00000237152	DLEU7-AS1	4.73172e-06	5.20489e-05	5.70395	fisher
KIRP	ENSG00000237153	RP11-132E11.2	5.63321e-06	6.11327e-05	0.341723	fisher
KIRP	ENSG00000237179	LINC01797	3.3921e-05	0.000300209	0.497133	fisher
KIRP	ENSG00000237181	AC147651.4	3.22174e-11	2.40474e-10	3.57772	ttest
KIRP	ENSG00000237187	NR2F1-AS1	3.0409e-59	1.96712e-56	0.170462	ttest
KIRP	ENSG00000237189	RP11-85G21.2	6.55397e-15	3.80326e-13	0.248893	fisher
KIRP	ENSG00000237281	CATIP-AS2	1.93503e-29	1.25175e-27	0.261838	ttest
KIRP	ENSG00000237365	RP11-334N17.1	1.71891e-16	1.31165e-14	0.359941	fisher
KIRP	ENSG00000237371	RP13-152O15.5	8.54023e-36	1.10492e-33	0.229475	ttest
KIRP	ENSG00000237400	AC006960.7	1.19065e-14	6.44612e-13	0	fisher
KIRP	ENSG00000237413	MGC27382	4.81311e-20	1.00437e-18	0.30647	ttest
KIRP	ENSG00000237423	LINC01522	6.09429e-10	1.51048e-08	2.80972	fisher
KIRP	ENSG00000237424	FOXD2-AS1	9.76465e-21	2.21695e-19	3.42151	ttest
KIRP	ENSG00000237457	LINC01351	1.42814e-21	3.07559e-19	0.104609	fisher
KIRP	ENSG00000237461	RP11-554F20.1	1.29821e-21	3.18912e-20	0.312378	ttest
KIRP	ENSG00000237463	RP11-280O1.2	1.04884e-20	1.9178e-18	0.0373192	fisher
KIRP	ENSG00000237476	LINC01637	8.85286e-07	3.65024e-06	2.20641	ttest
KIRP	ENSG00000237513	RP11-325F22.2	4.58981e-13	4.45365e-12	0.464873	ttest
KIRP	ENSG00000237523	LINC00857	8.66316e-17	1.25778e-15	4.44569	ttest
KIRP	ENSG00000237560	LINC01497	2.46083e-05	0.000225833	0.287619	fisher
KIRP	ENSG00000237637	FRY-AS1	8.11559e-26	3.44883e-24	0.339932	ttest
KIRP	ENSG00000237667	LINC01115	4.845e-05	0.000415881	0.328409	fisher
KIRP	ENSG00000237707	RP5-1018K9.1	3.42232e-08	6.05055e-07	0	fisher
KIRP	ENSG00000237753	AC079922.3	9.09818e-12	7.37738e-11	2.08022	ttest
KIRP	ENSG00000237773	AC003075.4	1.19437e-08	6.40295e-08	2.66885	ttest
KIRP	ENSG00000237807	RP11-400K9.4	4.07203e-28	2.21564e-26	0.454816	ttest
KIRP	ENSG00000237838	AC133680.1	2.62439e-08	4.82599e-07	0.157522	fisher
KIRP	ENSG00000237862	RP1-63G5.7	7.699e-07	1.00925e-05	2.42775	fisher
KIRP	ENSG00000237863	RP6-24A23.3	5.42214e-07	7.41128e-06	0.250868	fisher
KIRP	ENSG00000237886	NALT1	1.23776e-09	7.55373e-09	3.73563	ttest
KIRP	ENSG00000237976	RP11-126K1.6	3.09325e-09	1.79909e-08	2.12775	ttest
KIRP	ENSG00000237989	LINC01679	8.8622e-16	1.19159e-14	0.189962	ttest
KIRP	ENSG00000238045	AC009133.12	4.38757e-44	1.16111e-41	2.94163	ttest
KIRP	ENSG00000238063	LINC01685	8.48555e-18	8.47768e-16	0.297734	fisher
KIRP	ENSG00000238078	LINC01352	3.02997e-22	8.09197e-21	0.344421	ttest
KIRP	ENSG00000238113	LINC01410	4.33993e-05	0.000135037	2.24199	ttest
KIRP	ENSG00000238121	LINC00426	2.09591e-05	6.91746e-05	2.66486	ttest
KIRP	ENSG00000238164	RP3-395M20.8	2.72614e-07	1.2033e-06	2.27648	ttest
KIRP	ENSG00000238189	ENOX1-AS2	2.59719e-17	2.37447e-15	0.328409	fisher
KIRP	ENSG00000238198	RP11-31F15.2	9.97251e-15	1.18975e-13	0.481886	ttest
KIRP	ENSG00000238232	RP11-95P13.2	8.16719e-13	3.39692e-11	0.376302	fisher
KIRP	ENSG00000238242	RP11-575B7.3	7.30878e-08	1.21909e-06	0.202949	fisher
KIRP	ENSG00000238260	RP11-46F15.2	8.33366e-05	0.000245167	2.6232	ttest
KIRP	ENSG00000238266	LINC00707	1.05505e-05	3.64539e-05	3.6006	ttest
KIRP	ENSG00000238276	RP11-245J24.1	7.58961e-12	2.66489e-10	0	fisher
KIRP	ENSG00000238755	LINC02006	1.15563e-11	9.16632e-11	0.237387	ttest
KIRP	ENSG00000239268	RP11-384F7.2	3.21349e-21	6.4879e-19	0	fisher
KIRP	ENSG00000239322	ATP6V1B1-AS1	6.65603e-08	1.11791e-06	0.11432	fisher
KIRP	ENSG00000239377	RP4-584D14.6	7.76594e-05	0.000641054	4.01389	fisher
KIRP	ENSG00000239445	ST3GAL6-AS1	1.39164e-15	1.81255e-14	0.484061	ttest
KIRP	ENSG00000239552	HOXB-AS2	7.82055e-14	8.24841e-13	0.481671	ttest
KIRP	ENSG00000239569	KMT2E-AS1	1.34982e-09	8.20319e-09	2.43812	ttest
KIRP	ENSG00000239572	RP11-451B8.1	2.88997e-17	2.61745e-15	0.0775215	fisher
KIRP	ENSG00000239677	PDZRN3-AS1	7.99695e-05	0.00065844	0.432347	fisher
KIRP	ENSG00000239715	AC093627.11	5.29069e-10	1.3422e-08	0.249712	fisher
KIRP	ENSG00000240093	AC093627.12	6.65603e-08	1.11791e-06	0.11432	fisher
KIRP	ENSG00000240143	RP4-753P9.3	2.9389e-06	3.39463e-05	7.09598	fisher
KIRP	ENSG00000240207	RP11-379F4.4	9.45189e-11	6.67017e-10	2.86376	ttest
KIRP	ENSG00000240291	RP11-499P20.2	8.36383e-07	3.45594e-06	2.74523	ttest
KIRP	ENSG00000240498	CDKN2B-AS1	9.0041e-05	0.000263426	10.3254	ttest
KIRP	ENSG00000240596	KCNAB1-AS2	1.50165e-08	2.92219e-07	0.491975	fisher
KIRP	ENSG00000240666	MME-AS1	5.26732e-09	1.11453e-07	0.322545	fisher
KIRP	ENSG00000240710	RP11-430C7.4	7.66885e-34	8.11783e-32	0.302558	ttest
KIRP	ENSG00000240915	RP11-659E9.2	1.94463e-05	0.000183597	0.355162	fisher
KIRP	ENSG00000241135	LINC00881	2.89987e-08	5.22355e-07	4.39984	fisher
KIRP	ENSG00000241155	ARHGAP31-AS1	5.69306e-08	2.75979e-07	2.74783	ttest
KIRP	ENSG00000241472	PTPRG-AS1	5.93769e-13	5.71392e-12	2.31673	ttest
KIRP	ENSG00000241475	RP4-781K5.5	1.20632e-15	8.06238e-14	0.275763	fisher
KIRP	ENSG00000241479	RP11-641D5.2	1.63836e-16	1.28043e-14	0	fisher
KIRP	ENSG00000241544	LINC02029	2.81468e-08	5.11764e-07	6.77344	fisher
KIRP	ENSG00000241570	PAQR9-AS1	1.78101e-09	4.07071e-08	9.03125	fisher
KIRP	ENSG00000241720	RP4-735C1.4	7.07142e-10	1.72184e-08	0	fisher
KIRP	ENSG00000241769	LINC00893	9.5877e-05	0.000279797	2.28158	ttest
KIRP	ENSG00000241956	CTC-340A15.2	6.19272e-05	0.000519149	0.299048	fisher
KIRP	ENSG00000242029	RP11-457K10.1	1.3033e-23	4.35527e-21	0.133796	fisher
KIRP	ENSG00000242048	RP13-452N2.1	1.99491e-71	5.80719e-68	0.0168176	ttest
KIRP	ENSG00000242136	RP11-734K21.2	1.51883e-11	4.98949e-10	0	fisher
KIRP	ENSG00000242282	AC108488.4	6.92159e-16	9.41531e-15	2.31664	ttest
KIRP	ENSG00000242516	LINC00960	6.19348e-05	0.000187122	2.73279	ttest
KIRP	ENSG00000242759	LINC00882	0.000284085	0.000764651	0.427349	ttest
KIRP	ENSG00000242767	ZBTB20-AS4	1.0848e-23	3.50872e-22	0.383185	ttest
KIRP	ENSG00000242795	RP11-3K16.2	8.99482e-13	3.66255e-11	0.290161	fisher
KIRP	ENSG00000242798	RP11-506M12.1	1.57075e-05	5.28082e-05	2.50947	ttest
KIRP	ENSG00000242808	SOX2-OT	7.96448e-22	2.02486e-20	0.319659	ttest
KIRP	ENSG00000242861	RP11-285F7.2	1.43626e-11	1.12543e-10	2.43013	ttest
KIRP	ENSG00000243144	RP11-115N4.1	1.26988e-10	8.82246e-10	11.0925	ttest
KIRP	ENSG00000243276	RP11-384F7.1	1.94222e-14	1.02294e-12	0.36794	fisher
KIRP	ENSG00000243300	LINC00359	3.54844e-10	9.29402e-09	0.310086	fisher
KIRP	ENSG00000243384	RP11-475O23.2	1.10745e-08	2.19924e-07	0	fisher
KIRP	ENSG00000243479	MNX1-AS1	6.86596e-07	9.17766e-06	2.45414	fisher
KIRP	ENSG00000243550	LINC01214	1.06455e-09	2.53478e-08	0.219205	fisher
KIRP	ENSG00000243810	RP5-1096J16.1	5.12836e-05	0.000437106	0.254401	fisher
KIRP	ENSG00000243849	CFAP44-AS1	7.23705e-05	0.000602011	2.74163	fisher
KIRP	ENSG00000244063	AC024704.2	5.54595e-05	0.000469396	3.7873	fisher
KIRP	ENSG00000244124	ATP1B3-AS1	3.39381e-16	4.66008e-15	0.144396	ttest
KIRP	ENSG00000244128	LINC01322	0.000278535	0.0007518	9.15774	ttest
KIRP	ENSG00000244151	RP11-148K1.12	3.01187e-13	2.97709e-12	3.90028	ttest
KIRP	ENSG00000244300	GATA2-AS1	9.48204e-32	7.77527e-30	0.422106	ttest
KIRP	ENSG00000244310	RP11-734K21.3	1.94756e-05	0.000183597	0.412595	fisher
KIRP	ENSG00000244459	RP11-1398P2.1	1.07973e-09	6.63802e-09	2.77404	ttest
KIRP	ENSG00000244541	LINC01213	8.31878e-14	4.03086e-12	0	fisher
KIRP	ENSG00000244649	LINC02086	0.000116632	0.000335491	3.36632	ttest
KIRP	ENSG00000244675	AC108676.1	1.3135e-07	6.07402e-07	3.33373	ttest
KIRP	ENSG00000244701	RP5-894A10.2	8.76151e-05	0.000256975	2.02473	ttest
KIRP	ENSG00000244738	RP11-373E16.3	6.79754e-09	1.41363e-07	0.0590278	fisher
KIRP	ENSG00000244791	RP11-65D17.1	4.75382e-05	0.000408778	0.326431	fisher
KIRP	ENSG00000244953	RP11-613D13.8	3.98015e-36	5.38893e-34	0.169251	ttest
KIRP	ENSG00000245025	RP11-875O11.1	2.40248e-19	4.72541e-18	0.273324	ttest
KIRP	ENSG00000245330	KB-1471A8.1	9.31457e-12	7.53187e-11	0.402555	ttest
KIRP	ENSG00000245468	RP11-367J11.3	7.87731e-21	1.7985e-19	0.336116	ttest
KIRP	ENSG00000245522	RP11-540A21.2	1.4476e-07	6.64665e-07	2.44765	ttest
KIRP	ENSG00000245614	DDX11-AS1	4.54993e-24	1.56744e-22	4.46479	ttest
KIRP	ENSG00000245648	RP11-277P12.20	4.35108e-10	2.79603e-09	2.74589	ttest
KIRP	ENSG00000245662	LINC02211	6.52116e-06	7.03748e-05	0.34358	fisher
KIRP	ENSG00000245694	CRNDE	2.34243e-12	2.05386e-11	5.37637	ttest
KIRP	ENSG00000245729	RP11-480D4.1	3.80297e-14	1.91951e-12	0.189732	fisher
KIRP	ENSG00000245750	DRAIC	1.27477e-13	1.31358e-12	0.0840984	ttest
KIRP	ENSG00000245812	LINC02202	7.74368e-27	3.75698e-25	0.276216	ttest
KIRP	ENSG00000245888	FLJ21408	1.55511e-09	9.37251e-09	2.9102	ttest
KIRP	ENSG00000245910	SNHG6	3.63551e-13	3.5693e-12	2.02227	ttest
KIRP	ENSG00000245970	KB-1208A12.3	1.98692e-10	1.33578e-09	2.60679	ttest
KIRP	ENSG00000245975	RP11-30K9.6	2.30066e-06	8.90588e-06	2.04883	ttest
KIRP	ENSG00000246100	LINC00900	5.61436e-12	4.68292e-11	4.85585	ttest
KIRP	ENSG00000246145	RRS1-AS1	8.56384e-11	6.11013e-10	0.48588	ttest
KIRP	ENSG00000246331	RP11-77I22.2	2.91014e-22	7.84391e-21	0.20631	ttest
KIRP	ENSG00000246334	PRR7-AS1	0.000110181	0.000317719	4.99623	ttest
KIRP	ENSG00000246339	EXTL3-AS1	0.000215118	0.000590206	2.77564	ttest
KIRP	ENSG00000246366	LACTB2-AS1	3.3065e-27	1.64533e-25	7.62522	ttest
KIRP	ENSG00000246375	RP11-10L7.1	2.63008e-28	1.45832e-26	0.181269	ttest
KIRP	ENSG00000246379	RP11-461O7.1	7.224e-07	9.61645e-06	0	fisher
KIRP	ENSG00000246582	RP11-1149O23.3	2.89654e-10	1.9055e-09	2.12005	ttest
KIRP	ENSG00000246640	RP11-1094H24.4	3.13566e-11	2.34651e-10	2.7494	ttest
KIRP	ENSG00000246777	RP11-61A14.4	1.70944e-13	1.73386e-12	2.14025	ttest
KIRP	ENSG00000246863	RP11-325N19.3	2.21562e-07	3.2731e-06	0.0668982	fisher
KIRP	ENSG00000246898	LINC00920	1.47389e-08	7.80797e-08	2.17129	ttest
KIRP	ENSG00000246982	RP1-179N16.6	4.69135e-05	0.000145205	2.46908	ttest
KIRP	ENSG00000246985	SOCS2-AS1	8.59727e-25	3.27146e-23	0.374928	ttest
KIRP	ENSG00000247095	MIR210HG	2.07913e-10	1.39455e-09	3.74188	ttest
KIRP	ENSG00000247134	RP11-11N9.4	0.000346897	0.000917599	2.3381	ttest
KIRP	ENSG00000247735	CTD-2574D22.2	6.90483e-07	2.86733e-06	2.20066	ttest
KIRP	ENSG00000247774	PCED1B-AS1	1.52405e-10	1.04021e-09	4.03603	ttest
KIRP	ENSG00000247903	RP11-421F16.3	2.55963e-16	3.58224e-15	2.19432	ttest
KIRP	ENSG00000247970	RP11-543C4.1	4.75275e-08	2.3233e-07	0.447406	ttest
KIRP	ENSG00000248079	DPH6-AS1	8.59434e-22	2.15673e-20	0.424807	ttest
KIRP	ENSG00000248112	RP11-78C3.1	7.07142e-10	1.72184e-08	0	fisher
KIRP	ENSG00000248115	RP11-752D24.2	1.52735e-06	1.86653e-05	0	fisher
KIRP	ENSG00000248210	RP11-24I21.1	2.10559e-05	0.000196017	0.200694	fisher
KIRP	ENSG00000248222	CTB-174D11.1	9.10845e-10	2.19577e-08	0.31413	fisher
KIRP	ENSG00000248242	RP11-556I14.2	8.57907e-06	8.88245e-05	0.236111	fisher
KIRP	ENSG00000248245	CTB-49A3.2	5.53848e-08	9.46621e-07	0.336047	fisher
KIRP	ENSG00000248319	RP11-205M3.3	2.90498e-14	3.24e-13	0.481168	ttest
KIRP	ENSG00000248323	LUCAT1	1.56803e-05	5.27692e-05	22.0738	ttest
KIRP	ENSG00000248359	CTC-537E7.2	7.02655e-11	2.07683e-09	0.33312	fisher
KIRP	ENSG00000248367	CTB-129O4.1	0.000220563	0.000603439	2.19455	ttest
KIRP	ENSG00000248371	LINC02056	9.28791e-05	0.000753845	0.21503	fisher
KIRP	ENSG00000248408	RP11-452C8.1	2.0854e-08	3.9242e-07	0.387607	fisher
KIRP	ENSG00000248441	LINC01197	1.5352e-22	4.25616e-21	0.395556	ttest
KIRP	ENSG00000248445	SEMA6A-AS1	6.5187e-05	0.000195931	2.42574	ttest
KIRP	ENSG00000248457	LINC02220	1.63786e-11	5.34428e-10	0.439724	fisher
KIRP	ENSG00000248461	LINC02119	4.40534e-09	9.44517e-08	0.486298	fisher
KIRP	ENSG00000248486	LINC02149	8.92985e-15	5.00226e-13	0	fisher
KIRP	ENSG00000248491	RP11-125O18.1	5.84769e-08	9.92469e-07	0.159375	fisher
KIRP	ENSG00000248494	LNX1-AS2	3.02141e-12	2.60602e-11	0.41981	ttest
KIRP	ENSG00000248517	RP11-386B13.4	1.6866e-18	2.01788e-16	0	fisher
KIRP	ENSG00000248528	LINC02058	2.85326e-14	1.47079e-12	0.251868	fisher
KIRP	ENSG00000248587	GDNF-AS1	3.13018e-08	5.58647e-07	0	fisher
KIRP	ENSG00000248599	FLJ42969	7.68262e-06	8.06357e-05	0.190801	fisher
KIRP	ENSG00000248676	RP11-766F14.1	1.11923e-11	3.76613e-10	0.203407	fisher
KIRP	ENSG00000248685	RP11-548L20.1	4.2603e-12	1.53482e-10	0.200694	fisher
KIRP	ENSG00000248690	HAS2-AS1	1.23947e-06	1.55997e-05	0.178248	fisher
KIRP	ENSG00000248747	RP11-586L23.1	4.63585e-20	7.61457e-18	0.139479	fisher
KIRP	ENSG00000248749	RP11-42A4.1	0.00022467	0.000614387	12.1666	ttest
KIRP	ENSG00000248802	RP11-184M15.2	5.1512e-17	7.67016e-16	0.343052	ttest
KIRP	ENSG00000248810	RP11-362F19.1	1.10564e-20	2.47663e-19	0.158771	ttest
KIRP	ENSG00000248866	USP46-AS1	7.79794e-30	5.17444e-28	0.360881	ttest
KIRP	ENSG00000248874	C5orf17	7.35197e-07	9.75999e-06	0.124569	fisher
KIRP	ENSG00000248964	RP11-94H18.1	2.73344e-11	8.57273e-10	2.52224	fisher
KIRP	ENSG00000248975	CTD-2251F13.1	1.42036e-12	5.528e-11	0.377733	fisher
KIRP	ENSG00000248980	RP11-87F15.2	1.04949e-05	0.000106722	0.378272	fisher
KIRP	ENSG00000248994	RP11-259O2.1	2.6664e-09	5.95267e-08	0	fisher
KIRP	ENSG00000249007	RP11-510N19.5	6.1375e-07	2.5837e-06	4.34493	ttest
KIRP	ENSG00000249073	WSPAR	1.19369e-26	8.26288e-24	0.0342093	fisher
KIRP	ENSG00000249087	ZNF436-AS1	1.11501e-08	6.02187e-08	2.15199	ttest
KIRP	ENSG00000249159	RP11-480D4.2	3.15199e-33	3.16395e-31	0.196046	ttest
KIRP	ENSG00000249166	RP11-1C1.6	9.25039e-11	6.55977e-10	4.83033	ttest
KIRP	ENSG00000249169	CTC-529L17.1	1.09649e-13	5.23453e-12	0.223915	fisher
KIRP	ENSG00000249201	CTD-3080P12.3	1.55871e-24	5.8172e-23	0.129	ttest
KIRP	ENSG00000249203	RP11-473L15.3	1.38375e-12	5.45119e-11	0.291331	fisher
KIRP	ENSG00000249216	RP11-227F19.5	5.03368e-05	0.000430724	0.210029	fisher
KIRP	ENSG00000249236	CTD-2227I18.1	1.08057e-06	1.37787e-05	0.129018	fisher
KIRP	ENSG00000249330	RP11-436F23.1	2.12055e-24	8.93487e-22	0.132812	fisher
KIRP	ENSG00000249332	RP1-251I12.1	2.55672e-15	1.61942e-13	0.392663	fisher
KIRP	ENSG00000249335	CTC-340D7.1	9.62393e-09	1.93899e-07	0.22922	fisher
KIRP	ENSG00000249341	RP11-317M11.1	1.50134e-15	9.76476e-14	0	fisher
KIRP	ENSG00000249346	LINC01016	1.75454e-10	4.80318e-09	0.053125	fisher
KIRP	ENSG00000249352	LINC02198	2.3767e-25	9.60912e-24	0.295555	ttest
KIRP	ENSG00000249378	LINC01060	2.0589e-05	0.000192409	0.0844042	fisher
KIRP	ENSG00000249395	CASC9	8.22167e-05	0.00067408	0.0921556	fisher
KIRP	ENSG00000249396	LINC02212	2.38026e-06	9.19567e-06	5.00802	ttest
KIRP	ENSG00000249421	ADAMTS19-AS1	7.04646e-18	7.42253e-16	0.176392	fisher
KIRP	ENSG00000249425	RP11-502M1.2	2.76009e-11	8.62841e-10	0.468287	fisher
KIRP	ENSG00000249451	RP11-94C24.6	0.000117878	0.000935594	0.376302	fisher
KIRP	ENSG00000249456	RP11-298J20.4	2.23601e-17	3.44394e-16	0.482274	ttest
KIRP	ENSG00000249500	LINC01179	9.83358e-08	1.57516e-06	0.240193	fisher
KIRP	ENSG00000249550	LINC01234	1.39173e-06	1.73136e-05	3.83828	fisher
KIRP	ENSG00000249599	BMPR1B-AS1	1.05797e-19	1.62742e-17	0	fisher
KIRP	ENSG00000249601	LINC01187	2.40049e-13	1.09217e-11	0	fisher
KIRP	ENSG00000249631	RP11-281P23.2	4.24293e-13	4.13775e-12	5.75683	ttest
KIRP	ENSG00000249645	RP11-552M14.1	3.52906e-05	0.000311761	2.14143	fisher
KIRP	ENSG00000249679	RP11-279O9.4	1.25718e-05	4.2979e-05	2.25936	ttest
KIRP	ENSG00000249684	RP11-423H2.3	1.11239e-11	8.83541e-11	0.316522	ttest
KIRP	ENSG00000249685	RP11-360F5.3	2.87054e-11	2.16761e-10	0.493046	ttest
KIRP	ENSG00000249706	RP11-89B16.1	5.74997e-09	1.21401e-07	0.0586445	fisher
KIRP	ENSG00000249710	RP11-588P8.1	3.96207e-06	4.38316e-05	0.396494	fisher
KIRP	ENSG00000249738	AC008697.1	2.88443e-11	2.17528e-10	0.324452	ttest
KIRP	ENSG00000249743	RP11-60A8.1	7.09289e-06	7.55609e-05	0	fisher
KIRP	ENSG00000249772	CTD-2193P3.2	3.26936e-11	1.01225e-09	0.330412	fisher
KIRP	ENSG00000249776	RP11-133F8.2	1.09085e-10	3.11842e-09	0	fisher
KIRP	ENSG00000249790	RP11-20D14.6	2.39046e-06	9.22893e-06	4.68497	ttest
KIRP	ENSG00000249797	LINC02147	7.09289e-06	7.55609e-05	0	fisher
KIRP	ENSG00000249816	LINC00964	8.56442e-22	2.15673e-20	0.440619	ttest
KIRP	ENSG00000249831	RP11-4O3.2	7.71283e-11	2.25816e-09	0.498047	fisher
KIRP	ENSG00000249835	VCAN-AS1	4.89522e-07	6.71949e-06	3.10912	fisher
KIRP	ENSG00000249849	RP11-1101H11.1	2.27992e-06	2.69776e-05	0.262536	fisher
KIRP	ENSG00000249856	CTD-2503O16.4	7.58728e-05	0.000627375	0.0903125	fisher
KIRP	ENSG00000249859	PVT1	5.73362e-17	8.45091e-16	8.53706	ttest
KIRP	ENSG00000249899	CTD-2175A23.1	5.307e-06	5.80476e-05	0.135808	fisher
KIRP	ENSG00000249923	XXbac-B444P24.8	2.03623e-29	1.30274e-27	0.251827	ttest
KIRP	ENSG00000250012	RP11-124N2.1	1.47956e-16	2.10789e-15	0.383062	ttest
KIRP	ENSG00000250048	LINC00603	1.93573e-17	1.80377e-15	0.298828	fisher
KIRP	ENSG00000250049	RP11-348J24.2	2.84102e-07	4.04292e-06	0.347356	fisher
KIRP	ENSG00000250056	LINC01018	3.53849e-43	7.9235e-41	0.140692	ttest
KIRP	ENSG00000250060	RP11-332J15.2	3.9438e-06	4.37292e-05	0.453624	fisher
KIRP	ENSG00000250066	RP11-141O11.1	1.91104e-15	1.22649e-13	0.184311	fisher
KIRP	ENSG00000250081	CTD-2116N20.1	3.96207e-06	4.38316e-05	2.47284	fisher
KIRP	ENSG00000250103	PANCR	1.08784e-13	5.21894e-12	0	fisher
KIRP	ENSG00000250133	HOXC-AS2	5.51508e-08	2.67796e-07	2.27233	ttest
KIRP	ENSG00000250208	FZD10-AS1	2.27671e-18	3.94495e-17	0.366372	ttest
KIRP	ENSG00000250230	RP11-855O10.2	2.39653e-12	9.07219e-11	0.231571	fisher
KIRP	ENSG00000250241	RP11-9G1.3	4.38302e-05	0.000136241	2.78756	ttest
KIRP	ENSG00000250244	CTB-49A3.4	6.73629e-14	3.31378e-12	0.122596	fisher
KIRP	ENSG00000250258	CTC-431G16.2	3.13126e-06	3.58709e-05	0.184311	fisher
KIRP	ENSG00000250266	LINC01612	1.15223e-18	1.41345e-16	0	fisher
KIRP	ENSG00000250284	CTB-1I21.1	6.89985e-16	4.77618e-14	0.21418	fisher
KIRP	ENSG00000250295	RDH10-AS1	7.18477e-05	0.000214072	0.444909	ttest
KIRP	ENSG00000250303	RP11-356J5.12	8.19361e-06	2.8876e-05	2.16992	ttest
KIRP	ENSG00000250326	RP11-284M14.1	7.30031e-15	8.79967e-14	0.436728	ttest
KIRP	ENSG00000250328	MGC32805	4.23089e-13	1.86371e-11	0.161272	fisher
KIRP	ENSG00000250334	LINC00989	3.75094e-38	5.74683e-36	0.181436	ttest
KIRP	ENSG00000250343	CTC-255N20.1	3.06736e-05	0.000275239	0	fisher
KIRP	ENSG00000250344	RP11-647P12.1	1.14916e-09	2.70417e-08	0.480751	fisher
KIRP	ENSG00000250358	LINC02200	2.77826e-08	5.07046e-07	0.389278	fisher
KIRP	ENSG00000250385	RP11-310P5.2	5.30259e-19	7.13713e-17	0	fisher
KIRP	ENSG00000250397	RP11-1391J7.1	1.10531e-09	6.78808e-09	2.22361	ttest
KIRP	ENSG00000250421	RP11-83M16.6	0.000112225	0.000894385	0.374075	fisher
KIRP	ENSG00000250427	LINC02148	1.80701e-10	4.91902e-09	0	fisher
KIRP	ENSG00000250432	LINC01598	6.25316e-21	1.45043e-19	0.227136	ttest
KIRP	ENSG00000250433	CLSTN2-AS1	1.14743e-09	2.70417e-08	0	fisher
KIRP	ENSG00000250436	RP11-622A1.2	1.83322e-13	8.48703e-12	0.124283	fisher
KIRP	ENSG00000250508	RP11-757G1.6	1.57587e-12	1.40072e-11	0.330914	ttest
KIRP	ENSG00000250511	RP11-380D23.1	8.14629e-08	1.3472e-06	0.116532	fisher
KIRP	ENSG00000250529	LINC02121	2.29797e-24	9.27901e-22	0	fisher
KIRP	ENSG00000250538	RP11-92A5.2	5.27029e-11	1.58616e-09	0.272495	fisher
KIRP	ENSG00000250564	RP11-215P8.4	2.48697e-06	2.92846e-05	0.264072	fisher
KIRP	ENSG00000250579	CTD-2297D10.2	0.000177603	0.000496164	2.21554	ttest
KIRP	ENSG00000250596	RP11-440I14.2	2.23363e-12	8.48867e-11	0.0480386	fisher
KIRP	ENSG00000250634	LINC01182	3.26741e-23	9.9596e-22	0.497254	ttest
KIRP	ENSG00000250681	RP3-368B9.2	1.10575e-14	6.12331e-13	0.15438	fisher
KIRP	ENSG00000250706	RP11-18H21.2	1.05547e-18	1.32838e-16	0.265625	fisher
KIRP	ENSG00000250742	RP11-834C11.4	8.92743e-16	1.19759e-14	0.345149	ttest
KIRP	ENSG00000250754	RP11-386B13.3	5.62879e-10	1.40953e-08	0.451562	fisher
KIRP	ENSG00000250781	RP11-63A11.1	1.29453e-32	1.23553e-30	0.246944	ttest
KIRP	ENSG00000250786	SNHG18	5.20234e-12	4.35173e-11	2.11296	ttest
KIRP	ENSG00000250791	RP11-55L3.1	4.49892e-19	6.22844e-17	0.264652	fisher
KIRP	ENSG00000250846	EPHA5-AS1	1.14743e-09	2.70417e-08	0.40058	fisher
KIRP	ENSG00000250866	CTD-2297D10.1	6.67586e-10	1.64202e-08	0.0547349	fisher
KIRP	ENSG00000250885	LINC02061	2.40908e-09	5.39178e-08	0	fisher
KIRP	ENSG00000250889	LINC01336	6.09859e-18	1.00869e-16	0.407528	ttest
KIRP	ENSG00000250954	RP11-79E3.3	1.08743e-06	1.38298e-05	0.493304	fisher
KIRP	ENSG00000250961	CTD-2023N9.1	1.76635e-15	1.14118e-13	0.117289	fisher
KIRP	ENSG00000250978	RP11-357D18.1	1.23588e-13	5.87106e-12	0.343394	fisher
KIRP	ENSG00000250986	AC141928.1	4.30005e-30	3.05304e-28	0.276356	ttest
KIRP	ENSG00000251003	ZFPM2-AS1	2.24348e-18	3.91063e-17	12.1342	ttest
KIRP	ENSG00000251049	RP11-685F15.1	3.51607e-16	2.50546e-14	0.273674	fisher
KIRP	ENSG00000251061	RP11-789C1.2	3.17208e-20	5.39309e-18	0.106668	fisher
KIRP	ENSG00000251080	RP11-415C15.1	1.05817e-28	2.05095e-25	0.0659215	fisher
KIRP	ENSG00000251095	RP11-115D19.1	9.12959e-08	1.48448e-06	0	fisher
KIRP	ENSG00000251129	RP11-734I18.1	7.68437e-05	0.000634862	0.479922	fisher
KIRP	ENSG00000251148	RP11-478C1.7	7.58169e-06	7.99501e-05	0.273674	fisher
KIRP	ENSG00000251165	F11-AS1	1.27846e-60	1.06332e-57	0.0323048	ttest
KIRP	ENSG00000251179	TMEM92-AS1	4.51843e-10	1.16458e-08	7.67656	fisher
KIRP	ENSG00000251189	CTD-2196P11.2	4.78224e-06	1.75994e-05	2.35649	ttest
KIRP	ENSG00000251226	RP11-469N6.1	3.05484e-07	4.29673e-06	0	fisher
KIRP	ENSG00000251259	AC004069.2	4.97631e-07	2.11167e-06	3.00861	ttest
KIRP	ENSG00000251292	ERVH-1	1.64235e-10	1.11833e-09	6.31853	ttest
KIRP	ENSG00000251361	CTD-2091N23.1	6.32075e-06	6.82881e-05	0.483817	fisher
KIRP	ENSG00000251363	RP11-129M6.1	3.31333e-15	2.04519e-13	0.152426	fisher
KIRP	ENSG00000251365	RP11-332J15.3	4.61313e-13	2.01804e-11	7.90234	fisher
KIRP	ENSG00000251377	RP11-18H21.3	2.54108e-06	2.9735e-05	0.180625	fisher
KIRP	ENSG00000251391	RP11-305P14.1	1.63834e-10	4.52341e-09	0.420058	fisher
KIRP	ENSG00000251399	RP11-234K19.1	5.98618e-14	2.97498e-12	0.0852005	fisher
KIRP	ENSG00000251432	RP11-420A23.1	9.44595e-16	1.26134e-14	4.58131	ttest
KIRP	ENSG00000251442	LINC01094	1.50208e-17	2.37639e-16	6.32096	ttest
KIRP	ENSG00000251448	RP11-71E19.2	1.95533e-10	1.31911e-09	0.334576	ttest
KIRP	ENSG00000251450	RASGRF2-AS1	2.8839e-08	5.21415e-07	0	fisher
KIRP	ENSG00000251504	LINC01099	1.79396e-05	0.000170611	0.0828555	fisher
KIRP	ENSG00000251518	LINC02110	7.70655e-07	1.00925e-05	0.412386	fisher
KIRP	ENSG00000251538	LINC02201	1.19604e-05	0.000120124	0.490385	fisher
KIRP	ENSG00000251584	RP11-440I14.3	2.08959e-07	3.09636e-06	0.246755	fisher
KIRP	ENSG00000251604	LINC01385	3.73061e-13	1.66605e-11	0.346025	fisher
KIRP	ENSG00000251613	CTC-347C20.1	1.66096e-06	2.01709e-05	0	fisher
KIRP	ENSG00000251632	LINC02172	0.000118968	0.000943473	0.338672	fisher
KIRP	ENSG00000251652	RP11-20I20.2	2.0095e-08	3.82134e-07	0.061022	fisher
KIRP	ENSG00000251661	RP11-326C3.11	7.23003e-08	3.46732e-07	2.81734	ttest
KIRP	ENSG00000251867	RP11-48B3.5	1.03689e-11	8.26955e-11	2.03151	ttest
KIRP	ENSG00000253105	KB-1448A5.1	5.13853e-07	7.03354e-06	0.249482	fisher
KIRP	ENSG00000253111	RP11-136O12.2	7.50884e-06	7.94412e-05	0	fisher
KIRP	ENSG00000253123	RP11-527N22.1	1.22542e-07	5.68932e-07	0.346726	ttest
KIRP	ENSG00000253154	CTA-392E5.1	2.59549e-07	3.72085e-06	0.457278	fisher
KIRP	ENSG00000253177	RP11-100L22.1	2.40908e-09	5.39178e-08	0	fisher
KIRP	ENSG00000253196	RP11-706C16.7	1.31778e-12	5.21251e-11	0.0475329	fisher
KIRP	ENSG00000253217	KB-1991G8.1	9.34512e-09	1.89068e-07	0.151362	fisher
KIRP	ENSG00000253220	RP11-103H7.2	5.27029e-11	1.58616e-09	0.272495	fisher
KIRP	ENSG00000253238	RP11-941H19.3	2.84491e-12	1.06448e-10	0.407425	fisher
KIRP	ENSG00000253266	RP11-128L5.1	1.23768e-17	1.17906e-15	0.0768617	fisher
KIRP	ENSG00000253267	DLGAP2-AS1	1.48834e-15	9.76476e-14	0.305569	fisher
KIRP	ENSG00000253270	RP11-1105O14.1	1.58423e-12	6.1411e-11	0.164205	fisher
KIRP	ENSG00000253282	KB-1410C5.3	1.28721e-10	3.63684e-09	3.01042	fisher
KIRP	ENSG00000253300	RP11-108E14.1	1.50134e-15	9.76476e-14	0	fisher
KIRP	ENSG00000253301	LINC01606	6.69432e-13	2.83295e-11	0	fisher
KIRP	ENSG00000253307	RP11-10J21.4	6.7159e-07	2.80086e-06	0.185561	ttest
KIRP	ENSG00000253327	RAD21-AS1	2.40639e-15	3.07237e-14	0.468798	ttest
KIRP	ENSG00000253348	CTC-455F18.1	2.23263e-30	1.64295e-28	0.454017	ttest
KIRP	ENSG00000253361	RP11-675F6.3	9.94138e-08	1.5898e-06	0	fisher
KIRP	ENSG00000253395	KB-1460A1.1	0.000156474	0.000441587	6.41552	ttest
KIRP	ENSG00000253404	AC034243.1	9.45915e-10	5.83381e-09	0.496661	ttest
KIRP	ENSG00000253417	LINC02159	3.01676e-23	9.34233e-22	0.494534	ttest
KIRP	ENSG00000253445	CTB-79E8.2	3.30087e-18	3.67687e-16	0.0758929	fisher
KIRP	ENSG00000253477	RP11-1C8.4	2.16677e-05	0.000201132	3.83144	fisher
KIRP	ENSG00000253484	RP11-109P6.2	5.92933e-15	3.46152e-13	0.422325	fisher
KIRP	ENSG00000253490	LINC02099	3.65325e-10	9.5171e-09	4.99095	fisher
KIRP	ENSG00000253496	RP11-13N12.1	5.48333e-10	1.37666e-08	0.101475	fisher
KIRP	ENSG00000253519	AC106801.1	1.7424e-05	0.000166854	0.408448	fisher
KIRP	ENSG00000253522	MIR3142HG	1.00176e-11	8.0445e-11	5.60335	ttest
KIRP	ENSG00000253523	RP11-1112C15.2	1.34669e-06	1.6818e-05	0.291331	fisher
KIRP	ENSG00000253557	RP11-1080G15.1	9.82303e-05	0.000793291	0.21675	fisher
KIRP	ENSG00000253591	CTC-265N9.1	7.58961e-12	2.66489e-10	0	fisher
KIRP	ENSG00000253608	RP11-770E5.1	9.63556e-10	2.31134e-08	0	fisher
KIRP	ENSG00000253616	RP11-875O11.3	3.15985e-16	4.38015e-15	4.63097	ttest
KIRP	ENSG00000253622	RP11-654G14.1	6.40729e-12	2.27447e-10	0.325125	fisher
KIRP	ENSG00000253642	RP11-317N12.1	3.44603e-07	4.81202e-06	0.378052	fisher
KIRP	ENSG00000253653	CTC-248O19.1	7.4437e-16	1.00784e-14	0.281048	ttest
KIRP	ENSG00000253666	KB-1615E4.2	1.5203e-05	0.00014867	0	fisher
KIRP	ENSG00000253669	KB-1732A1.1	2.18464e-12	1.92129e-11	0.370699	ttest
KIRP	ENSG00000253688	RP11-567J20.2	1.90765e-11	6.06134e-10	0	fisher
KIRP	ENSG00000253690	RP11-380I10.4	1.05916e-22	2.77415e-20	0	fisher
KIRP	ENSG00000253693	CTC-535M15.2	4.6229e-13	2.01804e-11	0.402881	fisher
KIRP	ENSG00000253696	KBTBD11-OT1	2.67878e-05	8.66436e-05	2.3066	ttest
KIRP	ENSG00000253699	CTD-3118D11.3	1.98029e-14	1.03735e-12	0.281128	fisher
KIRP	ENSG00000253702	RP11-567J20.1	8.63565e-12	2.99957e-10	0.410511	fisher
KIRP	ENSG00000253730	RP11-893F2.13	4.33213e-28	2.33534e-26	0.184468	ttest
KIRP	ENSG00000253744	AC025442.3	4.11882e-05	0.000357665	0.205256	fisher
KIRP	ENSG00000253764	RP11-439C15.4	1.71527e-14	1.9658e-13	5.61784	ttest
KIRP	ENSG00000253802	CTA-392C11.1	7.38259e-27	5.50344e-24	0	fisher
KIRP	ENSG00000253837	RP11-177H13.2	1.47165e-10	1.008e-09	2.55424	ttest
KIRP	ENSG00000253868	FER1L6-AS2	1.1945e-08	2.36244e-07	0.326923	fisher
KIRP	ENSG00000253878	RP11-347C18.3	7.29442e-12	5.98143e-11	2.47241	ttest
KIRP	ENSG00000253926	RP11-26E5.1	9.57369e-16	6.53371e-14	0.362568	fisher
KIRP	ENSG00000253959	LINC01863	2.45034e-16	1.81269e-14	0.0414277	fisher
KIRP	ENSG00000253967	RP11-333A23.4	9.11344e-06	9.34586e-05	0.277032	fisher
KIRP	ENSG00000253973	RP11-467K18.2	1.28781e-08	2.52634e-07	0.296802	fisher
KIRP	ENSG00000253980	CTB-4E7.1	2.04435e-08	3.86194e-07	0.467754	fisher
KIRP	ENSG00000254008	LINC00051	6.28026e-09	1.31451e-07	0.381065	fisher
KIRP	ENSG00000254024	KB-1562D12.1	7.77192e-22	1.75157e-19	0.0365638	fisher
KIRP	ENSG00000254040	RP11-421P23.2	2.68173e-05	0.000244484	2.18651	fisher
KIRP	ENSG00000254044	RP11-681L8.1	1.04911e-06	1.34483e-05	0.387054	fisher
KIRP	ENSG00000254100	RP11-675F6.4	1.41728e-05	0.000140439	0.1445	fisher
KIRP	ENSG00000254102	RP11-21C4.1	2.85589e-06	3.30662e-05	0.183066	fisher
KIRP	ENSG00000254109	RBPMS-AS1	1.08505e-34	1.23866e-32	4.09599	ttest
KIRP	ENSG00000254143	RP11-470M17.2	2.16756e-16	1.64108e-14	0.0792215	fisher
KIRP	ENSG00000254153	CTA-398F10.2	1.83955e-11	5.88352e-10	0.0940755	fisher
KIRP	ENSG00000254192	CTC-558O2.2	1.54345e-08	2.98888e-07	0.10947	fisher
KIRP	ENSG00000254202	RP11-120I21.2	1.66617e-14	8.87189e-13	0.120417	fisher
KIRP	ENSG00000254204	RP11-400K9.3	1.32705e-07	2.04783e-06	0.426368	fisher
KIRP	ENSG00000254211	LINC01485	1.5203e-05	0.00014867	0	fisher
KIRP	ENSG00000254239	GS1-39E22.2	5.53848e-08	9.46621e-07	0.336047	fisher
KIRP	ENSG00000254271	RP11-131N11.4	1.08614e-26	5.1832e-25	0.256002	ttest
KIRP	ENSG00000254364	KB-1615E4.3	1.32887e-06	1.66169e-05	0.0711122	fisher
KIRP	ENSG00000254416	RP11-347E10.1	9.64527e-18	1.55124e-16	0.272395	ttest
KIRP	ENSG00000254418	RP11-21L19.1	7.31255e-05	0.00060621	3.66894	fisher
KIRP	ENSG00000254453	NAV2-AS2	2.17032e-10	5.80634e-09	0.0992445	fisher
KIRP	ENSG00000254489	RP5-1024C24.1	8.31878e-14	4.03086e-12	0	fisher
KIRP	ENSG00000254510	RP11-867G23.10	3.05484e-07	4.29673e-06	0	fisher
KIRP	ENSG00000254528	RP11-728F11.4	5.01385e-61	4.86511e-58	0.155475	ttest
KIRP	ENSG00000254533	AF186192.1	6.49729e-34	7.08776e-32	0.253703	ttest
KIRP	ENSG00000254542	NAV2-AS3	6.02944e-14	2.98119e-12	0.0449316	fisher
KIRP	ENSG00000254548	RP11-429J17.5	0.000102147	0.000823547	2.41681	fisher
KIRP	ENSG00000254573	AP004550.1	5.43048e-07	7.41223e-06	0.381602	fisher
KIRP	ENSG00000254575	RP11-3G21.1	9.36005e-23	2.51967e-20	0.257117	fisher
KIRP	ENSG00000254592	RP5-1173A5.1	2.34752e-08	4.40035e-07	0.415664	fisher
KIRP	ENSG00000254615	RP11-395G23.3	9.41562e-09	5.14238e-08	3.07019	ttest
KIRP	ENSG00000254620	RP5-907D15.3	2.91811e-22	6.73319e-20	0	fisher
KIRP	ENSG00000254622	NAV2-AS4	1.42867e-08	2.79137e-07	0.465898	fisher
KIRP	ENSG00000254639	CTD-2589M5.5	8.7291e-06	8.99933e-05	2.02425	fisher
KIRP	ENSG00000254645	RP11-396O20.2	1.45125e-22	3.60616e-20	0.036125	fisher
KIRP	ENSG00000254695	RP11-396O20.1	2.40908e-09	5.39178e-08	0	fisher
KIRP	ENSG00000254760	CTD-2616J11.3	1.47316e-06	1.81172e-05	3.53397	fisher
KIRP	ENSG00000254789	RP11-531H8.2	2.39302e-19	3.41041e-17	0	fisher
KIRP	ENSG00000254810	RP11-672A2.4	6.5319e-32	5.43268e-30	0.210896	ttest
KIRP	ENSG00000254815	RP11-496I9.1	9.71371e-06	3.3743e-05	3.94011	ttest
KIRP	ENSG00000254872	RP13-870H17.3	1.07253e-23	3.508e-22	0.268164	ttest
KIRP	ENSG00000254910	RP11-326C3.7	2.29536e-06	8.89127e-06	2.14915	ttest
KIRP	ENSG00000254911	SCARNA9	3.09122e-05	9.93218e-05	2.15067	ttest
KIRP	ENSG00000254946	RP11-531H8.1	5.2725e-18	5.67731e-16	0.267593	fisher
KIRP	ENSG00000254951	RP11-494M8.4	2.67891e-15	1.67493e-13	0.0428021	fisher
KIRP	ENSG00000254972	RP11-167J8.3	1.10285e-07	1.73528e-06	0.241477	fisher
KIRP	ENSG00000255020	AF131216.5	4.73632e-10	1.21428e-08	0.180625	fisher
KIRP	ENSG00000255021	RP11-536I6.2	9.78628e-21	2.21695e-19	0.190849	ttest
KIRP	ENSG00000255026	RP11-326C3.2	9.56166e-09	5.21236e-08	11.9487	ttest
KIRP	ENSG00000255028	RP11-708B6.2	2.5467e-06	2.9735e-05	0.449519	fisher
KIRP	ENSG00000255248	MIR100HG	1.51425e-27	7.80176e-26	0.42208	ttest
KIRP	ENSG00000255091	RP11-495O11.1	1.08743e-06	1.38298e-05	0.493304	fisher
KIRP	ENSG00000255146	RP11-659P15.1	2.89987e-08	5.22355e-07	4.39984	fisher
KIRP	ENSG00000255191	RP11-626H12.1	1.47935e-07	2.25415e-06	0.244088	fisher
KIRP	ENSG00000255198	SNHG9	9.88101e-07	4.02852e-06	2.11674	ttest
KIRP	ENSG00000255240	RP11-142C4.6	1.15909e-12	1.06272e-11	2.75103	ttest
KIRP	ENSG00000255243	CTD-2507G9.1	3.7143e-08	6.49735e-07	0.23642	fisher
KIRP	ENSG00000255306	RP5-901A4.1	7.24402e-13	6.86884e-12	4.28844	ttest
KIRP	ENSG00000255337	RP11-315O6.1	0.000114478	0.000329458	2.31192	ttest
KIRP	ENSG00000255422	AP002954.4	6.22582e-09	1.30877e-07	6.88095	fisher
KIRP	ENSG00000255429	RP11-643G5.6	1.94756e-05	0.000183597	0.412595	fisher
KIRP	ENSG00000255462	RP11-483L5.1	7.24593e-33	7.03097e-31	0.42451	ttest
KIRP	ENSG00000255480	RP4-710M3.2	8.35656e-28	1.01229e-24	0	fisher
KIRP	ENSG00000255644	RP11-59N23.1	2.38337e-07	3.46806e-06	0.119619	fisher
KIRP	ENSG00000255648	RP11-361I14.2	2.18098e-18	2.5465e-16	0.175024	fisher
KIRP	ENSG00000255693	RP11-766N7.3	1.75352e-07	2.64283e-06	0.064973	fisher
KIRP	ENSG00000255717	SNHG1	1.18274e-08	6.34647e-08	2.05479	ttest
KIRP	ENSG00000255727	LINC01489	5.1913e-09	1.10085e-07	0.107515	fisher
KIRP	ENSG00000255847	RP11-167N4.2	0.000289564	0.000776887	15.188	ttest
KIRP	ENSG00000255850	TMEM5-AS1	3.89304e-09	8.36529e-08	0	fisher
KIRP	ENSG00000255864	RP11-444D3.1	5.70629e-10	1.41794e-08	0	fisher
KIRP	ENSG00000255910	RP11-405A12.2	3.39833e-06	3.82056e-05	0.0752604	fisher
KIRP	ENSG00000255931	RP11-286N22.10	2.02143e-08	3.82611e-07	0.329909	fisher
KIRP	ENSG00000255946	RP11-173P15.7	6.79549e-05	0.000566252	0.301042	fisher
KIRP	ENSG00000256028	RP11-197N18.2	3.52841e-08	1.76906e-07	2.87023	ttest
KIRP	ENSG00000256031	RP11-364C11.3	3.5452e-13	1.59058e-11	0.43006	fisher
KIRP	ENSG00000256050	RP11-982M15.6	0.000182945	0.000508889	6.27883	ttest
KIRP	ENSG00000256064	RP11-117L5.4	7.96279e-17	6.5955e-15	0.210846	fisher
KIRP	ENSG00000256084	RP11-134N1.2	3.13824e-05	0.000280301	0	fisher
KIRP	ENSG00000256092	RP13-942N8.1	2.21447e-11	1.69417e-10	2.56394	ttest
KIRP	ENSG00000256164	CCND2-AS1	0.000135746	0.000386841	8.47134	ttest
KIRP	ENSG00000256193	LINC00507	7.32838e-23	2.0888e-20	0.166016	fisher
KIRP	ENSG00000256232	RP11-771K4.1	3.39625e-06	3.82056e-05	0.33273	fisher
KIRP	ENSG00000256249	RP11-324E6.6	9.31973e-19	1.20423e-16	0.142224	fisher
KIRP	ENSG00000256276	RP5-916L7.2	1.57921e-09	3.64399e-08	3.08964	fisher
KIRP	ENSG00000256312	RP13-977J11.8	6.64712e-23	1.95452e-21	0.321942	ttest
KIRP	ENSG00000256341	RP11-21A7A.3	8.85837e-20	1.38462e-17	0.171697	fisher
KIRP	ENSG00000256433	RP1-102E24.8	1.11889e-09	6.86425e-09	2.85988	ttest
KIRP	ENSG00000256443	RP11-794G24.1	3.75084e-12	1.37168e-10	0.0485551	fisher
KIRP	ENSG00000256481	RP11-21A7A.4	7.4073e-18	7.47751e-16	0	fisher
KIRP	ENSG00000256508	MRGPRF-AS1	1.83955e-11	5.88352e-10	0.0940755	fisher
KIRP	ENSG00000256542	RP13-895J2.3	4.7446e-30	3.32808e-28	0.279033	ttest
KIRP	ENSG00000256546	AC156455.1	1.68414e-24	6.20573e-23	6.81303	ttest
KIRP	ENSG00000256615	RP11-59N23.3	1.23768e-17	1.17906e-15	0.0768617	fisher
KIRP	ENSG00000256690	RP11-727F15.9	6.16696e-05	0.000186418	2.196	ttest
KIRP	ENSG00000256725	RP11-662M24.2	6.3641e-19	8.44856e-17	0.173678	fisher
KIRP	ENSG00000256824	RP11-21A7A.2	7.4073e-18	7.47751e-16	0	fisher
KIRP	ENSG00000256884	RP11-64B16.3	2.98373e-07	4.22739e-06	3.01042	fisher
KIRP	ENSG00000256894	RP11-283G6.3	4.4421e-11	3.25307e-10	4.22252	ttest
KIRP	ENSG00000256906	RP11-474D1.2	2.0589e-05	0.000192409	0.0844042	fisher
KIRP	ENSG00000256940	RP11-783K16.5	1.24462e-14	1.45504e-13	3.85585	ttest
KIRP	ENSG00000257002	AP000438.2	1.09367e-07	1.73528e-06	0.164205	fisher
KIRP	ENSG00000257042	RP11-993B23.3	1.37322e-07	2.11572e-06	0.311422	fisher
KIRP	ENSG00000257045	RP11-486F17.1	5.58111e-08	9.50554e-07	2.21954	fisher
KIRP	ENSG00000257048	RP11-476M19.2	3.30158e-07	1.43661e-06	0.198539	ttest
KIRP	ENSG00000257060	RP11-266O8.1	1.65465e-08	3.19427e-07	0.298202	fisher
KIRP	ENSG00000257084	U47924.27	3.70761e-15	2.26323e-13	0	fisher
KIRP	ENSG00000257086	RP11-783K16.13	9.32442e-10	5.76293e-09	2.29466	ttest
KIRP	ENSG00000257135	RP11-320M2.1	1.10704e-14	1.31e-13	3.09267	ttest
KIRP	ENSG00000257141	RP11-554D14.7	5.39746e-10	1.36122e-08	0.397375	fisher
KIRP	ENSG00000257156	RP11-13A1.3	2.70483e-05	0.000245859	0.473065	fisher
KIRP	ENSG00000257191	RP11-390N6.1	5.58058e-26	3.38008e-23	0.0344704	fisher
KIRP	ENSG00000257271	KIRREL3-AS1	1.63834e-10	4.52341e-09	0.420058	fisher
KIRP	ENSG00000257283	RP11-1060G2.1	1.79225e-14	2.04197e-13	0.492377	ttest
KIRP	ENSG00000257285	RP11-298I3.1	3.91283e-14	4.28205e-13	0.291676	ttest
KIRP	ENSG00000257322	RP11-511B23.2	1.07557e-14	1.27536e-13	0.369364	ttest
KIRP	ENSG00000257398	RP11-554D14.6	1.84786e-13	8.48703e-12	0	fisher
KIRP	ENSG00000257456	RP11-310I24.1	2.13229e-09	4.8507e-08	0.347356	fisher
KIRP	ENSG00000257467	RP11-121G22.3	2.54108e-06	2.9735e-05	0.180625	fisher
KIRP	ENSG00000257551	HLX-AS1	1.54518e-08	2.98888e-07	0.0598096	fisher
KIRP	ENSG00000257556	RP11-44N21.1	5.80752e-06	2.10401e-05	2.2891	ttest
KIRP	ENSG00000257585	LINC00609	5.07264e-06	5.55469e-05	0.481667	fisher
KIRP	ENSG00000257588	RP11-469H8.6	3.59961e-57	2.09569e-54	0.0619541	ttest
KIRP	ENSG00000257599	OVCH1-AS1	6.1172e-07	8.24504e-06	0	fisher
KIRP	ENSG00000257605	RP11-680A11.5	1.79719e-14	2.04361e-13	3.72489	ttest
KIRP	ENSG00000257634	RP11-850F7.7	1.25649e-25	7.16274e-23	0.0999769	fisher
KIRP	ENSG00000257642	KCCAT198	0.000181871	0.000506462	8.79835	ttest
KIRP	ENSG00000257647	RP11-701H24.3	2.85063e-17	4.37899e-16	0.340362	ttest
KIRP	ENSG00000257681	RP11-341G23.4	6.86561e-06	2.4613e-05	5.81574	ttest
KIRP	ENSG00000257698	RP11-620J15.3	4.08473e-20	8.61641e-19	2.57702	ttest
KIRP	ENSG00000257702	LBX2-AS1	5.00206e-14	5.40296e-13	3.65432	ttest
KIRP	ENSG00000257746	RP11-202G11.2	3.33948e-05	0.000296092	0.390541	fisher
KIRP	ENSG00000257817	RP4-601P9.2	3.49211e-09	7.57092e-08	0.289994	fisher
KIRP	ENSG00000257849	RP11-547C5.1	1.91679e-06	2.3104e-05	2.43539	fisher
KIRP	ENSG00000257883	RP11-497G19.1	6.01418e-09	1.26703e-07	0.226916	fisher
KIRP	ENSG00000257890	RP11-114F10.2	3.01508e-06	3.47433e-05	0.366751	fisher
KIRP	ENSG00000257893	RP11-587P21.2	7.36667e-18	7.47751e-16	0.207615	fisher
KIRP	ENSG00000257894	RP1-78O14.1	5.23852e-14	5.63746e-13	0.0877726	ttest
KIRP	ENSG00000257904	RP11-269C4.2	1.0298e-11	3.52641e-10	0.0496222	fisher
KIRP	ENSG00000257910	RP11-461F16.3	5.44951e-06	5.93615e-05	0.304424	fisher
KIRP	ENSG00000257918	RP11-482D24.3	3.7897e-14	4.16295e-13	0.464176	ttest
KIRP	ENSG00000257958	RP11-25E2.1	4.66895e-16	3.25516e-14	0.0799226	fisher
KIRP	ENSG00000258053	CTD-2021H9.3	2.69627e-07	3.84824e-06	0.483153	fisher
KIRP	ENSG00000258077	RP11-114H23.1	8.06878e-06	8.39879e-05	0	fisher
KIRP	ENSG00000258084	RP11-754N21.1	1.08057e-06	1.37787e-05	0.129018	fisher
KIRP	ENSG00000258100	RP11-121E16.1	1.5611e-05	0.000152199	0.351215	fisher
KIRP	ENSG00000258101	RP11-977B10.2	3.24315e-08	1.63761e-07	2.17364	ttest
KIRP	ENSG00000258122	RP11-61A14.1	1.77562e-07	2.67198e-06	0.0654438	fisher
KIRP	ENSG00000258168	RP11-588H23.3	1.76291e-11	1.36123e-10	0.449333	ttest
KIRP	ENSG00000258199	RP11-977G19.5	8.40104e-08	3.99272e-07	2.15223	ttest
KIRP	ENSG00000258279	LINC00592	8.21294e-05	0.000673934	3.3273	fisher
KIRP	ENSG00000258292	RP11-536G4.1	4.31493e-16	3.03015e-14	0	fisher
KIRP	ENSG00000258365	RP11-1105G2.3	5.61737e-05	0.000171586	2.49057	ttest
KIRP	ENSG00000258399	MEG8	0.000110303	0.000881246	0.408192	fisher
KIRP	ENSG00000258402	RP11-516J2.1	6.05566e-33	1.95618e-29	0	fisher
KIRP	ENSG00000258412	RP11-404P21.5	1.19215e-15	8.02299e-14	0.116783	fisher
KIRP	ENSG00000258454	RP11-361H10.3	3.72037e-16	5.09647e-15	0.463536	ttest
KIRP	ENSG00000258471	RP11-84C10.4	1.18527e-06	4.76234e-06	3.35242	ttest
KIRP	ENSG00000258489	RP11-398J10.2	1.20553e-19	2.40364e-18	6.90195	ttest
KIRP	ENSG00000258512	LINC00239	2.82886e-05	9.1194e-05	2.49621	ttest
KIRP	ENSG00000258548	LINC00645	2.39792e-67	4.65356e-64	0.0476438	ttest
KIRP	ENSG00000258559	AC005519.4	9.94111e-06	3.44507e-05	2.46302	ttest
KIRP	ENSG00000258583	LINC01500	2.34312e-05	0.000215848	2.43149	fisher
KIRP	ENSG00000258592	RP11-108M12.3	2.92795e-08	5.26433e-07	0.19527	fisher
KIRP	ENSG00000258604	AL161668.5	6.72206e-36	8.89451e-34	0.0808381	ttest
KIRP	ENSG00000258616	RP11-369C8.1	1.41794e-06	1.75272e-05	0.07225	fisher
KIRP	ENSG00000258630	RP11-725G5.2	2.50754e-07	3.61708e-06	0	fisher
KIRP	ENSG00000258670	RP11-1042B17.3	2.82447e-18	3.22023e-16	0.143353	fisher
KIRP	ENSG00000258700	LINC00871	8.16091e-11	2.375e-09	0.137532	fisher
KIRP	ENSG00000258711	RP11-218E20.3	2.36091e-08	1.21639e-07	0.275985	ttest
KIRP	ENSG00000258727	RP11-66N24.3	6.53815e-05	0.000196414	2.07673	ttest
KIRP	ENSG00000258740	RP11-293M10.1	5.34839e-27	4.95409e-24	0.0340802	fisher
KIRP	ENSG00000258743	RP11-406A9.2	2.56102e-06	2.98662e-05	0.475329	fisher
KIRP	ENSG00000258748	CTD-2223O18.1	3.44233e-08	6.05437e-07	0.302482	fisher
KIRP	ENSG00000258789	RP11-507K2.3	9.01272e-17	1.30528e-15	0.277667	ttest
KIRP	ENSG00000258793	RP11-404P21.3	1.43931e-06	1.7746e-05	0	fisher
KIRP	ENSG00000258815	RP11-408B11.2	4.60831e-09	9.83681e-08	0.460417	fisher
KIRP	ENSG00000258819	RP11-7F17.3	3.45265e-19	6.65608e-18	0.370318	ttest
KIRP	ENSG00000258820	RP11-293M10.2	1.3611e-10	3.81225e-09	0.138942	fisher
KIRP	ENSG00000258829	CTD-2243E23.1	5.882e-34	5.70025e-30	0	fisher
KIRP	ENSG00000258837	CTD-2566J3.1	2.36776e-07	3.45571e-06	0.165206	fisher
KIRP	ENSG00000258857	RP11-247L20.3	1.67031e-08	8.76878e-08	0.450455	ttest
KIRP	ENSG00000258868	RP11-816J8.1	1.36283e-11	4.523e-10	0.169601	fisher
KIRP	ENSG00000258910	LINC01956	1.5293e-05	0.000149249	3.13329	fisher
KIRP	ENSG00000258913	RP11-260M19.2	6.56995e-07	8.80628e-06	0	fisher
KIRP	ENSG00000258943	RP11-696D21.2	2.10456e-06	2.52417e-05	0.130888	fisher
KIRP	ENSG00000258944	RP4-647C14.3	1.76846e-08	9.26729e-08	3.45239	ttest
KIRP	ENSG00000258976	CTD-2207P18.2	3.57858e-07	4.97561e-06	0.2125	fisher
KIRP	ENSG00000258982	RP11-638I2.4	4.14897e-17	6.2741e-16	0.402686	ttest
KIRP	ENSG00000258998	RP11-398E10.1	9.19028e-08	1.49184e-06	0.117289	fisher
KIRP	ENSG00000259036	RP11-404P21.1	5.42352e-13	2.33597e-11	0.195482	fisher
KIRP	ENSG00000259072	RP11-96D24.1	1.50165e-08	2.92219e-07	0.491975	fisher
KIRP	ENSG00000259084	RP11-1070N10.6	3.93743e-17	3.5007e-15	0.240375	fisher
KIRP	ENSG00000259097	RP11-61O1.1	6.87886e-10	1.68767e-08	0.102048	fisher
KIRP	ENSG00000259104	PTCSC3	1.26256e-38	1.98665e-36	0.188701	ttest
KIRP	ENSG00000259113	RP11-406H23.2	2.93758e-07	1.28785e-06	0.302084	ttest
KIRP	ENSG00000259129	LINC00648	1.23947e-06	1.55997e-05	0.178248	fisher
KIRP	ENSG00000259134	LINC00924	5.78994e-21	1.35378e-19	0.248672	ttest
KIRP	ENSG00000259181	RP11-463I20.3	8.01849e-05	0.000659654	0.482251	fisher
KIRP	ENSG00000259250	RP11-50C13.1	3.66153e-17	5.55142e-16	3.55826	ttest
KIRP	ENSG00000259255	RP11-627D16.1	4.9833e-15	2.9628e-13	0.153072	fisher
KIRP	ENSG00000259268	AC007950.1	1.66916e-10	4.5954e-09	0.245192	fisher
KIRP	ENSG00000259275	RP11-522B15.3	3.25911e-12	2.79861e-11	3.36706	ttest
KIRP	ENSG00000259278	RP11-62C7.2	9.53781e-06	9.72957e-05	0.0806362	fisher
KIRP	ENSG00000259280	RP11-122D10.1	3.09694e-09	6.80556e-08	0.458618	fisher
KIRP	ENSG00000259283	RP11-26L20.3	2.86695e-08	5.20292e-07	3.2456	fisher
KIRP	ENSG00000259285	CTD-2330J20.2	9.28504e-09	1.8864e-07	0	fisher
KIRP	ENSG00000259291	RP11-617F23.1	3.05052e-20	6.55356e-19	0.286759	ttest
KIRP	ENSG00000259319	RP11-293M10.6	2.16562e-21	5.21001e-20	0.297893	ttest
KIRP	ENSG00000259345	RP11-624L4.1	1.97461e-09	1.17428e-08	2.86511	ttest
KIRP	ENSG00000259348	RP11-4G2.1	7.50884e-06	7.94412e-05	0	fisher
KIRP	ENSG00000259353	RP11-30K9.5	0.00020393	0.000562425	3.94648	ttest
KIRP	ENSG00000259361	LINC00927	3.15121e-05	0.000280942	0.475329	fisher
KIRP	ENSG00000259370	RP11-1069G10.1	9.63572e-13	8.91879e-12	3.26437	ttest
KIRP	ENSG00000259457	RP11-279F6.2	1.81191e-08	3.47019e-07	0.155711	fisher
KIRP	ENSG00000259459	RP11-321G12.1	2.74391e-22	7.43025e-21	0.136371	ttest
KIRP	ENSG00000259483	RP11-930O11.2	8.65255e-07	1.12252e-05	0.127201	fisher
KIRP	ENSG00000259485	CTD-2147F2.1	0.000198416	0.000548519	4.78309	ttest
KIRP	ENSG00000259504	RP11-352D13.5	7.10372e-24	2.39063e-22	0.276334	ttest
KIRP	ENSG00000259527	LINC00052	2.10979e-12	8.04961e-11	0.29251	fisher
KIRP	ENSG00000259546	RP11-351M8.2	1.36058e-05	0.000135373	0.382275	fisher
KIRP	ENSG00000259579	RP11-66B24.5	6.00224e-12	2.13852e-10	0	fisher
KIRP	ENSG00000259583	RP11-66B24.4	1.18774e-05	4.07967e-05	2.57766	ttest
KIRP	ENSG00000259584	RP11-521C20.2	1.49028e-19	2.95116e-18	0.382502	ttest
KIRP	ENSG00000259605	AC074212.5	3.05644e-07	1.33593e-06	2.22594	ttest
KIRP	ENSG00000259631	RP11-557C18.4	3.52906e-05	0.000311761	2.14143	fisher
KIRP	ENSG00000259670	RP11-485O10.2	8.92985e-15	5.00226e-13	0	fisher
KIRP	ENSG00000259676	RP11-343B18.2	1.80883e-07	2.70933e-06	0.344048	fisher
KIRP	ENSG00000259685	CTD-2315E11.1	1.06105e-17	1.03864e-15	0	fisher
KIRP	ENSG00000259702	RP11-236L14.1	6.38394e-32	5.38657e-30	0.190259	ttest
KIRP	ENSG00000259703	LINC00593	1.04911e-06	1.34483e-05	0.387054	fisher
KIRP	ENSG00000259704	CTD-3094K11.1	3.08322e-05	0.000276406	0	fisher
KIRP	ENSG00000259730	CTD-2007H18.1	6.52629e-27	5.27053e-24	0.0988823	fisher
KIRP	ENSG00000259737	RP11-475A13.1	5.39746e-10	1.36122e-08	0.397375	fisher
KIRP	ENSG00000259754	RP11-208K4.1	9.74853e-25	4.72365e-22	0.0350048	fisher
KIRP	ENSG00000259757	RP11-129I19.2	1.22535e-22	3.12497e-20	0.197045	fisher
KIRP	ENSG00000259772	RP11-16E12.2	0.000128125	0.000366017	4.9066	ttest
KIRP	ENSG00000259775	RP11-45P15.4	4.98684e-12	4.18258e-11	2.4226	ttest
KIRP	ENSG00000259865	RP11-488L18.10	1.31278e-12	1.19422e-11	3.04178	ttest
KIRP	ENSG00000259883	EHD4-AS1	3.93841e-06	1.46984e-05	0.304099	ttest
KIRP	ENSG00000259884	RP11-1100L3.8	5.95474e-29	3.50187e-27	0.294738	ttest
KIRP	ENSG00000259889	RP11-315F22.1	1.16758e-14	6.39264e-13	0.451562	fisher
KIRP	ENSG00000259895	RP11-715J22.2	4.10553e-07	1.76012e-06	0.464356	ttest
KIRP	ENSG00000259905	PWRN1	1.28074e-26	6.01327e-25	0.258823	ttest
KIRP	ENSG00000259969	RP11-999E24.3	4.34546e-18	7.34157e-17	0.280029	ttest
KIRP	ENSG00000259972	AC009120.6	1.48794e-08	7.87525e-08	3.09413	ttest
KIRP	ENSG00000259976	RP11-553L6.5	5.6325e-17	8.32295e-16	2.23602	ttest
KIRP	ENSG00000259977	AL121578.2	1.05613e-16	8.52915e-15	0.179905	fisher
KIRP	ENSG00000260005	AC027601.1	7.9333e-08	3.78898e-07	2.68983	ttest
KIRP	ENSG00000260042	CTD-2034I21.1	2.46083e-05	0.000225833	0.287619	fisher
KIRP	ENSG00000260057	LINC01571	2.30223e-07	3.38044e-06	0	fisher
KIRP	ENSG00000260095	RP11-715J22.3	7.28967e-06	2.59416e-05	2.5103	ttest
KIRP	ENSG00000260123	RP11-326A19.4	4.67935e-10	1.20285e-08	0.142599	fisher
KIRP	ENSG00000260132	LA16c-312E8.2	2.20945e-05	0.000204897	2.0159	fisher
KIRP	ENSG00000260135	RP11-212I21.2	5.50885e-05	0.000168448	15.9302	ttest
KIRP	ENSG00000260163	RP11-521O16.2	3.37895e-05	0.000107971	10.7601	ttest
KIRP	ENSG00000260173	RP11-2I17.4	7.23896e-13	6.86884e-12	0.390782	ttest
KIRP	ENSG00000260179	RP5-902P8.12	1.04391e-06	4.24714e-06	3.75228	ttest
KIRP	ENSG00000260196	RP1-239B22.5	3.69462e-09	2.1255e-08	2.53652	ttest
KIRP	ENSG00000260219	RP11-347C12.10	2.78885e-19	5.46324e-18	2.14492	ttest
KIRP	ENSG00000260261	RP11-480A16.1	4.9449e-05	0.000152163	2.10827	ttest
KIRP	ENSG00000260268	LINC00919	5.62325e-27	4.95409e-24	0.0668982	fisher
KIRP	ENSG00000260276	RP11-77H9.2	1.28585e-10	8.92278e-10	2.04708	ttest
KIRP	ENSG00000260293	RP11-715J22.6	3.49024e-19	6.68426e-18	0.329404	ttest
KIRP	ENSG00000260305	NTRK3-AS1	7.3321e-11	2.15319e-09	0.273674	fisher
KIRP	ENSG00000260317	RP11-48B3.4	5.97297e-13	5.73839e-12	2.44199	ttest
KIRP	ENSG00000260352	CTD-2288F12.1	1.53209e-12	1.37228e-11	2.32634	ttest
KIRP	ENSG00000260367	RP11-264B17.4	1.85157e-10	1.25493e-09	2.55149	ttest
KIRP	ENSG00000260401	RP11-800A3.4	1.3916e-20	3.0689e-19	0.480423	ttest
KIRP	ENSG00000260409	RP11-403B2.7	0.000272768	0.0007376	0.487191	ttest
KIRP	ENSG00000260412	RP11-438B23.2	7.68831e-06	8.06357e-05	0.0778556	fisher
KIRP	ENSG00000260418	RP3-406A7.7	2.91389e-13	2.88514e-12	2.97299	ttest
KIRP	ENSG00000260440	LINC01544	1.06105e-17	1.03864e-15	0	fisher
KIRP	ENSG00000260469	C15orf59-AS1	1.70912e-05	0.000164568	0	fisher
KIRP	ENSG00000260487	RP11-297C4.3	0.000280041	0.000755163	5.73816	ttest
KIRP	ENSG00000260500	CTD-3193O13.1	1.74837e-06	6.86381e-06	0.482218	ttest
KIRP	ENSG00000260552	RP11-49I11.1	2.72636e-13	2.70869e-12	3.21402	ttest
KIRP	ENSG00000260563	RP13-516M14.1	8.26022e-07	3.41556e-06	2.11387	ttest
KIRP	ENSG00000260568	CTD-2358C21.3	1.32705e-07	2.04783e-06	0.426368	fisher
KIRP	ENSG00000260577	RP11-615I2.2	1.23895e-30	9.61065e-29	0.414531	ttest
KIRP	ENSG00000260580	RP11-142A12.1	1.75776e-27	1.89272e-24	0	fisher
KIRP	ENSG00000260588	RP11-930P14.2	8.95284e-11	6.35652e-10	2.6208	ttest
KIRP	ENSG00000260604	RP1-140K8.5	1.20375e-11	9.53498e-11	7.56717	ttest
KIRP	ENSG00000260616	RP11-327F22.4	9.41894e-06	9.63875e-05	0.376302	fisher
KIRP	ENSG00000260634	RP11-521O16.1	4.44703e-07	1.89675e-06	8.11732	ttest
KIRP	ENSG00000260641	RP11-1299A16.3	7.159e-06	7.60722e-05	0	fisher
KIRP	ENSG00000260647	RP1-178F10.1	1.94984e-08	1.01629e-07	2.64156	ttest
KIRP	ENSG00000260653	RP11-114G11.5	2.39085e-08	4.47292e-07	0.23397	fisher
KIRP	ENSG00000260658	RP11-368L12.1	1.53158e-24	5.7528e-23	0.412945	ttest
KIRP	ENSG00000260676	LINC01541	1.4132e-12	5.5223e-11	0.433233	fisher
KIRP	ENSG00000260721	AF067845.1	2.02533e-10	5.45208e-09	0.365638	fisher
KIRP	ENSG00000260725	AC005307.1	1.80883e-07	2.70933e-06	0.344048	fisher
KIRP	ENSG00000260740	AC026471.6	8.00174e-24	2.67736e-22	0.231775	ttest
KIRP	ENSG00000260741	CTC-391G2.1	5.15342e-21	1.01922e-18	0.105423	fisher
KIRP	ENSG00000260751	CTD-2196E14.6	3.90986e-07	1.68118e-06	2.81013	ttest
KIRP	ENSG00000260760	PWRN3	8.60698e-13	3.54937e-11	0	fisher
KIRP	ENSG00000260777	CTD-2008P7.1	1.18784e-05	0.00011991	0.380263	fisher
KIRP	ENSG00000260793	RP5-882C2.2	8.00522e-08	3.8202e-07	2.44959	ttest
KIRP	ENSG00000260807	RP11-161M6.2	4.33308e-19	8.13781e-18	19.2622	ttest
KIRP	ENSG00000260852	FBXL19-AS1	1.12232e-18	2.02295e-17	2.4427	ttest
KIRP	ENSG00000260877	RP11-211G23.2	8.8175e-07	1.14239e-05	2.40193	fisher
KIRP	ENSG00000260878	RP11-320H14.1	1.59535e-19	2.35846e-17	0	fisher
KIRP	ENSG00000260880	HCCAT5	1.79283e-07	2.69369e-06	0.205256	fisher
KIRP	ENSG00000260887	CASC22	9.35386e-30	2.2662e-26	0.0332031	fisher
KIRP	ENSG00000260911	RP11-196G11.2	6.26068e-07	2.62795e-06	3.96329	ttest
KIRP	ENSG00000260917	RP11-57H14.4	4.19241e-14	4.56228e-13	0.435042	ttest
KIRP	ENSG00000260918	RP11-731J8.2	7.94932e-18	1.29638e-16	0.254193	ttest
KIRP	ENSG00000260924	LINC01311	2.73563e-05	8.84332e-05	2.08038	ttest
KIRP	ENSG00000260930	LINC01416	3.68298e-08	6.4659e-07	0.390963	fisher
KIRP	ENSG00000260940	RP4-575N6.5	3.2659e-06	3.69309e-05	0	fisher
KIRP	ENSG00000260943	RP11-476D10.1	1.55674e-12	1.38901e-11	10.8594	ttest
KIRP	ENSG00000260972	RP1-58B11.1	5.65813e-15	3.32321e-13	0.336987	fisher
KIRP	ENSG00000260975	RP11-142G1.3	1.26007e-23	4.35527e-21	0.225781	fisher
KIRP	ENSG00000261003	RP1-140C12.2	5.8033e-19	1.06583e-17	0.473549	ttest
KIRP	ENSG00000261040	WFDC21P	3.1922e-16	4.41449e-15	15.809	ttest
KIRP	ENSG00000261051	RP11-274H2.5	5.68295e-15	6.95086e-14	4.39171	ttest
KIRP	ENSG00000261054	RP11-6O2.4	0.000200519	0.000553542	7.99996	ttest
KIRP	ENSG00000261060	RP11-545A16.4	1.33536e-05	0.000133001	0.143353	fisher
KIRP	ENSG00000261067	RP11-264B17.3	1.73542e-07	7.89917e-07	2.94546	ttest
KIRP	ENSG00000261068	RP11-7K24.3	9.04879e-05	0.000264601	3.07615	ttest
KIRP	ENSG00000261069	RP11-701H24.4	1.02549e-14	1.21845e-13	0.431517	ttest
KIRP	ENSG00000261083	RP11-93I21.3	3.43391e-08	6.05055e-07	9.03125	fisher
KIRP	ENSG00000261087	KB-1460A1.5	1.16227e-20	2.58273e-19	2.4875	ttest
KIRP	ENSG00000261104	RP11-734K21.5	6.56995e-07	8.80628e-06	0	fisher
KIRP	ENSG00000261105	LMO7-AS1	1.87799e-10	1.27136e-09	0.440082	ttest
KIRP	ENSG00000261116	RP3-523K23.2	1.47761e-47	5.06038e-45	0.246792	ttest
KIRP	ENSG00000261117	RP11-333O1.1	4.50144e-10	2.8831e-09	0.446088	ttest
KIRP	ENSG00000261118	RP11-104N10.1	4.92557e-06	1.80811e-05	2.25784	ttest
KIRP	ENSG00000261120	RP11-62H20.1	2.54108e-06	2.9735e-05	0.180625	fisher
KIRP	ENSG00000261136	RP11-37C7.3	0.000287205	0.000772336	2.02297	ttest
KIRP	ENSG00000261161	RP11-58A18.1	1.55787e-09	3.61181e-08	0.345878	fisher
KIRP	ENSG00000261175	LINC02188	1.49962e-09	9.07472e-09	6.69866	ttest
KIRP	ENSG00000261187	RP11-1007O24.2	7.14236e-05	0.000213027	2.19349	ttest
KIRP	ENSG00000261190	C16orf97	4.34905e-10	1.12692e-08	0.477123	fisher
KIRP	ENSG00000261220	RP11-629O1.2	1.78058e-14	2.03265e-13	3.42673	ttest
KIRP	ENSG00000261235	RP11-510J16.5	7.01876e-06	7.52421e-05	0	fisher
KIRP	ENSG00000261250	RP11-545A16.1	8.95925e-09	1.83173e-07	0.150521	fisher
KIRP	ENSG00000261265	CTD-2515H24.4	1.84786e-13	8.48703e-12	0	fisher
KIRP	ENSG00000261269	RP11-389C8.2	2.4919e-40	4.83595e-38	0.275764	ttest
KIRP	ENSG00000261273	LA16c-444G7.1	1.60622e-19	2.35846e-17	0.140564	fisher
KIRP	ENSG00000261276	RP11-554A11.5	8.13998e-21	1.51701e-18	0.07225	fisher
KIRP	ENSG00000261298	RP11-309M7.1	8.66057e-13	3.55634e-11	8.60119	fisher
KIRP	ENSG00000261305	RP4-584D14.7	4.00471e-19	7.64439e-18	8.08732	ttest
KIRP	ENSG00000261320	RP11-297D21.2	6.67981e-15	3.85322e-13	0	fisher
KIRP	ENSG00000261326	LINC01355	1.2077e-05	4.13845e-05	2.61565	ttest
KIRP	ENSG00000261332	RP11-297C4.1	2.78697e-08	1.42206e-07	3.59683	ttest
KIRP	ENSG00000261340	LINC01616	1.25873e-08	2.47431e-07	0.412215	fisher
KIRP	ENSG00000261353	CTA-14H9.5	5.97284e-05	0.000181303	2.56398	ttest
KIRP	ENSG00000261363	RP11-134D3.2	0.000121345	0.00096153	0.410511	fisher
KIRP	ENSG00000261373	VPS9D1-AS1	9.86386e-12	7.93196e-11	3.47548	ttest
KIRP	ENSG00000261399	LA16c-329F2.1	1.0048e-35	1.24467e-33	0.201754	ttest
KIRP	ENSG00000261409	RP6-24A23.7	7.66376e-07	1.00636e-05	0.21503	fisher
KIRP	ENSG00000261420	RP1-168L15.5	1.73668e-07	7.89917e-07	0.41039	ttest
KIRP	ENSG00000261438	RP11-399O19.9	1.1178e-15	1.47905e-14	3.76812	ttest
KIRP	ENSG00000261460	RP11-106M3.3	1.34768e-09	8.19874e-09	2.21968	ttest
KIRP	ENSG00000261468	RP11-1024P17.1	5.9807e-11	4.3308e-10	0.497695	ttest
KIRP	ENSG00000261469	RP11-96D1.6	5.03191e-29	2.98937e-27	0.211863	ttest
KIRP	ENSG00000261472	RP11-467I17.1	4.36706e-08	7.56057e-07	0.303936	fisher
KIRP	ENSG00000261474	RP11-452L6.1	3.67473e-14	4.04428e-13	2.6663	ttest
KIRP	ENSG00000261489	CTD-2515H24.3	8.5729e-08	1.40338e-06	0.237664	fisher
KIRP	ENSG00000261502	RP11-96H17.1	5.07725e-22	1.31377e-20	0.488103	ttest
KIRP	ENSG00000261504	LINC01686	4.39127e-11	3.22395e-10	0.420233	ttest
KIRP	ENSG00000261505	LA16c-358B7.3	2.87727e-06	1.09702e-05	2.29427	ttest
KIRP	ENSG00000261514	LINC01976	1.20728e-11	4.02052e-10	0	fisher
KIRP	ENSG00000261520	DLGAP1-AS5	1.10355e-07	1.73528e-06	0.451562	fisher
KIRP	ENSG00000261596	CTB-31N19.3	1.29151e-12	1.17671e-11	2.71657	ttest
KIRP	ENSG00000261625	RP11-554A11.4	4.51043e-55	2.18831e-52	0.0665493	ttest
KIRP	ENSG00000261634	RP11-352D13.6	1.91708e-27	9.79054e-26	0.291451	ttest
KIRP	ENSG00000261645	DISC1FP1	0.000103025	0.000828971	0.489378	fisher
KIRP	ENSG00000261655	CTD-3064M3.3	7.19951e-16	9.77053e-15	0.359597	ttest
KIRP	ENSG00000261659	LA16c-313D11.12	1.63076e-11	1.26422e-10	2.00843	ttest
KIRP	ENSG00000261662	RP5-1042I8.7	2.81415e-15	3.56173e-14	2.28236	ttest
KIRP	ENSG00000261668	RP11-50D9.3	1.8252e-06	7.15095e-06	2.15057	ttest
KIRP	ENSG00000261716	RP11-196G18.22	2.26548e-07	1.01381e-06	2.04895	ttest
KIRP	ENSG00000261729	GS1-204I12.4	2.02033e-13	2.03501e-12	0.429598	ttest
KIRP	ENSG00000261745	RP11-506E9.3	6.26321e-05	0.000524151	0.15438	fisher
KIRP	ENSG00000261749	LINC02180	7.50376e-20	1.19211e-17	0.292379	fisher
KIRP	ENSG00000261757	AC005592.3	0.000107898	0.000864162	0.259892	fisher
KIRP	ENSG00000261795	RP11-90P13.1	2.6007e-14	2.92303e-13	0.110312	ttest
KIRP	ENSG00000261804	RP11-44F14.2	1.35654e-20	3.00295e-19	0.293929	ttest
KIRP	ENSG00000261818	RP11-351A20.1	1.63232e-19	2.36102e-17	0.322545	fisher
KIRP	ENSG00000261829	RP11-223I10.1	3.66348e-05	0.00032334	0.0852005	fisher
KIRP	ENSG00000261888	AC144831.1	4.76494e-17	7.13149e-16	0.322914	ttest
KIRP	ENSG00000261889	RP11-473M20.16	6.45269e-12	5.32873e-11	4.24764	ttest
KIRP	ENSG00000261971	MMP25-AS1	4.43777e-19	8.30762e-18	3.66359	ttest
KIRP	ENSG00000262061	RP11-1260E13.4	2.20574e-39	3.777e-37	0.158802	ttest
KIRP	ENSG00000262089	RP11-589P10.5	9.33483e-20	1.88706e-18	3.20152	ttest
KIRP	ENSG00000262115	RP11-455O6.2	1.28164e-15	1.68436e-14	0.446381	ttest
KIRP	ENSG00000262151	RP11-876N24.2	9.31941e-08	1.49775e-06	0.163215	fisher
KIRP	ENSG00000262198	RP11-124N19.3	3.25464e-12	2.79861e-11	25.8374	ttest
KIRP	ENSG00000262223	RP11-1055B8.3	1.10839e-07	1.73528e-06	0	fisher
KIRP	ENSG00000262251	RP11-199F11.2	3.52409e-06	1.32798e-05	2.23075	ttest
KIRP	ENSG00000262267	U95743.1	5.52353e-08	9.46621e-07	0.305405	fisher
KIRP	ENSG00000262445	CTD-2545H1.2	7.54646e-25	2.89049e-23	0.0700243	ttest
KIRP	ENSG00000262468	LINC01569	1.7124e-23	5.35999e-22	2.94367	ttest
KIRP	ENSG00000262580	RP11-334C17.5	1.58488e-07	7.237e-07	3.11794	ttest
KIRP	ENSG00000262686	GLIS2-AS1	3.31189e-12	2.83974e-11	0.496054	ttest
KIRP	ENSG00000262691	CTC-277H1.7	6.01982e-18	9.98501e-17	3.67357	ttest
KIRP	ENSG00000262692	CTD-3195I5.3	4.63595e-09	2.62554e-08	4.52675	ttest
KIRP	ENSG00000262714	RP11-44F14.8	2.73414e-14	3.06119e-13	0.498466	ttest
KIRP	ENSG00000262873	CTD-2561B21.11	0.000375931	0.000988672	4.65743	ttest
KIRP	ENSG00000262884	CTD-3060P21.1	1.39613e-06	1.73238e-05	0	fisher
KIRP	ENSG00000262890	RP11-424M24.5	3.42689e-06	1.2947e-05	4.20636	ttest
KIRP	ENSG00000262903	RP11-235E17.6	3.36373e-10	2.19302e-09	4.6743	ttest
KIRP	ENSG00000263011	RP11-473M20.11	1.53108e-11	1.1933e-10	2.88208	ttest
KIRP	ENSG00000263105	RP11-95P2.3	1.28537e-07	5.94868e-07	2.26173	ttest
KIRP	ENSG00000263126	CTC-479C5.10	2.81196e-08	1.4323e-07	2.51408	ttest
KIRP	ENSG00000263146	LINC01896	1.17847e-16	9.43846e-15	0	fisher
KIRP	ENSG00000263167	RP11-149I9.2	9.40488e-09	1.8988e-07	0.263046	fisher
KIRP	ENSG00000263272	CTC-524C5.2	3.54987e-08	1.77707e-07	3.28977	ttest
KIRP	ENSG00000263312	LINC01975	3.21806e-06	3.66035e-05	0	fisher
KIRP	ENSG00000263325	LA16c-325D7.1	1.71264e-10	4.70175e-09	0.0987022	fisher
KIRP	ENSG00000263345	RP1-59D14.5	4.7643e-05	0.000147384	2.66429	ttest
KIRP	ENSG00000263370	RP11-68I3.5	3.89968e-07	5.39113e-06	5.21034	fisher
KIRP	ENSG00000263412	RP5-890E16.2	4.44359e-08	2.18686e-07	2.65098	ttest
KIRP	ENSG00000263586	HID1-AS1	3.45724e-32	3.19493e-30	0.273334	ttest
KIRP	ENSG00000263588	RP11-595B24.2	2.14144e-06	2.56207e-05	2.1021	fisher
KIRP	ENSG00000263612	AF186192.6	1.67676e-06	2.03118e-05	0.0734248	fisher
KIRP	ENSG00000263745	RP11-161I6.2	1.51719e-09	3.52593e-08	0.146453	fisher
KIRP	ENSG00000263862	LINC01543	8.94235e-09	1.83173e-07	0	fisher
KIRP	ENSG00000264007	RP11-68I3.10	7.99695e-05	0.00065844	2.05662	fisher
KIRP	ENSG00000264112	RP11-159D12.2	1.64962e-07	7.52083e-07	2.82842	ttest
KIRP	ENSG00000264263	RP11-671P2.1	5.84769e-08	9.92469e-07	0.159375	fisher
KIRP	ENSG00000264443	RP4-594I10.3	7.68262e-06	8.06357e-05	0.190801	fisher
KIRP	ENSG00000264451	RP11-433M22.2	5.7089e-05	0.000482345	0.456124	fisher
KIRP	ENSG00000264548	RP13-516M14.2	9.84108e-08	4.6355e-07	3.67681	ttest
KIRP	ENSG00000264569	RP13-650J16.1	3.22826e-20	6.9099e-19	0.190931	ttest
KIRP	ENSG00000264577	AC010761.8	1.12985e-07	5.27928e-07	2.36309	ttest
KIRP	ENSG00000264589	MAPT-AS1	1.43356e-05	0.000141906	0.349275	fisher
KIRP	ENSG00000264608	RP11-192H23.8	1.33956e-06	5.34171e-06	0.357163	ttest
KIRP	ENSG00000264707	L3MBTL4-AS1	3.37816e-17	5.13515e-16	8.66488	ttest
KIRP	ENSG00000264727	RP11-680C21.1	2.30223e-07	3.38044e-06	0	fisher
KIRP	ENSG00000264772	RP11-186B7.4	9.57085e-15	1.14418e-13	2.62368	ttest
KIRP	ENSG00000264860	RP11-143K11.5	4.3278e-08	7.51626e-07	0.334491	fisher
KIRP	ENSG00000265055	AC145343.2	2.69465e-06	1.03078e-05	2.2167	ttest
KIRP	ENSG00000265125	RP11-31I22.3	1.82578e-11	5.88352e-10	0.170401	fisher
KIRP	ENSG00000265142	MIR133A1HG	2.10456e-06	2.52417e-05	0.130888	fisher
KIRP	ENSG00000265206	RP5-1171I10.5	7.6929e-05	0.000227582	7.65386	ttest
KIRP	ENSG00000265369	PCAT18	6.35123e-30	4.35022e-28	0.24203	ttest
KIRP	ENSG00000265413	RP11-789C17.1	1.05602e-06	4.2874e-06	3.60727	ttest
KIRP	ENSG00000265478	CTD-2145A24.5	2.86918e-10	1.88963e-09	2.27214	ttest
KIRP	ENSG00000265479	DTX2P1-UPK3BP1-PMS2P11	3.44535e-06	1.30083e-05	2.21802	ttest
KIRP	ENSG00000265485	LINC01915	3.7436e-11	1.15539e-09	0	fisher
KIRP	ENSG00000265489	RP11-1090M7.1	3.71878e-09	8.03054e-08	0.224658	fisher
KIRP	ENSG00000265511	RP11-524F11.1	4.38652e-05	0.000136277	2.5557	ttest
KIRP	ENSG00000265678	RP11-1376P16.2	5.10939e-09	2.87409e-08	3.86192	ttest
KIRP	ENSG00000265688	MAFG-AS1	3.27605e-22	8.70921e-21	2.59021	ttest
KIRP	ENSG00000265692	LINC01970	3.16444e-06	1.20022e-05	3.74933	ttest
KIRP	ENSG00000265702	RP11-156L14.1	7.543e-05	0.000624246	0.0894183	fisher
KIRP	ENSG00000265743	RP11-848P1.3	8.64046e-12	7.03563e-11	3.63303	ttest
KIRP	ENSG00000265750	RP11-799B12.4	5.4437e-08	2.64622e-07	2.20741	ttest
KIRP	ENSG00000265907	RP11-737O24.2	3.12033e-05	0.000279216	0.150521	fisher
KIRP	ENSG00000265933	LINC00668	1.7506e-07	2.64254e-06	0.245414	fisher
KIRP	ENSG00000265962	GACAT2	1.16235e-06	4.6832e-06	4.58659	ttest
KIRP	ENSG00000266106	RP11-647F2.2	1.80412e-14	9.55395e-13	0.0440549	fisher
KIRP	ENSG00000266120	RP11-354P11.2	1.10839e-07	1.73528e-06	0	fisher
KIRP	ENSG00000266149	RP11-789C17.3	1.26607e-07	1.96627e-06	0.242776	fisher
KIRP	ENSG00000266283	RP11-627G18.1	1.32887e-06	1.66169e-05	0.0711122	fisher
KIRP	ENSG00000266335	RP11-25O3.1	3.9659e-12	1.44487e-10	0.463141	fisher
KIRP	ENSG00000266402	SNHG25	2.71464e-09	1.59321e-08	3.68972	ttest
KIRP	ENSG00000266490	CTD-2349P21.9	3.26481e-06	1.23587e-05	2.32969	ttest
KIRP	ENSG00000266588	RP1-56K13.5	1.10602e-20	2.47663e-19	0.0540824	ttest
KIRP	ENSG00000266680	RP5-1148A21.3	4.68799e-18	7.86556e-17	2.1787	ttest
KIRP	ENSG00000266830	CTD-2008P7.8	1.6866e-18	2.01788e-16	0	fisher
KIRP	ENSG00000266835	GAPLINC	4.24403e-09	2.41768e-08	6.52905	ttest
KIRP	ENSG00000266903	CTB-171A8.1	1.37756e-08	7.31098e-08	0.169902	ttest
KIRP	ENSG00000266968	RP11-116O18.1	1.66096e-06	2.01709e-05	0	fisher
KIRP	ENSG00000266973	CTD-3162L10.3	1.42934e-22	3.98163e-21	0.166536	ttest
KIRP	ENSG00000266988	RP11-749H17.1	2.9936e-09	6.5934e-08	0.148867	fisher
KIRP	ENSG00000267049	AC002398.13	3.78069e-13	3.70559e-12	2.5158	ttest
KIRP	ENSG00000267051	RP11-128P17.2	5.92487e-13	2.54062e-11	0.161996	fisher
KIRP	ENSG00000267054	CTD-2540B15.10	6.30093e-07	8.48088e-06	0.289773	fisher
KIRP	ENSG00000267057	LINC01905	1.30375e-05	0.00013012	0.43841	fisher
KIRP	ENSG00000267070	RP11-10K17.6	1.28726e-05	0.000128607	0.142224	fisher
KIRP	ENSG00000267095	CTD-2319I12.5	3.06948e-11	9.53409e-10	0.0950658	fisher
KIRP	ENSG00000267097	SLC14A2-AS1	1.10839e-07	1.73528e-06	0	fisher
KIRP	ENSG00000267107	PCAT19	2.90384e-24	1.03086e-22	0.306547	ttest
KIRP	ENSG00000267121	CTD-2020K17.1	6.03631e-11	4.36564e-10	5.47225	ttest
KIRP	ENSG00000267131	RP11-332H18.5	2.07835e-28	1.16348e-26	0.264473	ttest
KIRP	ENSG00000267134	LINC01924	2.70725e-13	1.22598e-11	0.256987	fisher
KIRP	ENSG00000267175	RP11-879F14.1	5.4078e-10	1.36122e-08	0	fisher
KIRP	ENSG00000267192	AC006116.12	4.01426e-05	0.00035047	0.087682	fisher
KIRP	ENSG00000267193	RP11-116O18.3	1.8606e-05	0.000176602	0.31875	fisher
KIRP	ENSG00000267207	RP11-264B14.1	1.20728e-11	4.02052e-10	0	fisher
KIRP	ENSG00000267252	LINC01255	8.52701e-09	1.76195e-07	0.436996	fisher
KIRP	ENSG00000267259	CTD-2008P7.9	1.19065e-14	6.44612e-13	0	fisher
KIRP	ENSG00000267278	MAP3K14-AS1	2.29452e-08	1.18428e-07	2.03591	ttest
KIRP	ENSG00000267279	RP11-879F14.2	1.35414e-22	3.80861e-21	0.434768	ttest
KIRP	ENSG00000267280	TBX2-AS1	9.34887e-24	3.09256e-22	0.45328	ttest
KIRP	ENSG00000267288	RP13-890H12.2	4.60964e-19	8.57422e-18	3.76326	ttest
KIRP	ENSG00000267296	CEBPA-AS1	7.75245e-09	4.26605e-08	2.24715	ttest
KIRP	ENSG00000267304	AC004637.1	8.44945e-07	1.09764e-05	0.385219	fisher
KIRP	ENSG00000267313	KC6	5.07328e-11	1.54607e-09	0.0960771	fisher
KIRP	ENSG00000267316	RP11-879F14.3	3.5777e-07	4.97561e-06	0.170401	fisher
KIRP	ENSG00000267317	CTB-25B13.12	2.48089e-23	7.72394e-22	2.14229	ttest
KIRP	ENSG00000267322	SNHG22	7.86156e-10	4.90568e-09	2.30588	ttest
KIRP	ENSG00000267325	LINC01415	2.5406e-10	1.68466e-09	0.309586	ttest
KIRP	ENSG00000267327	CTD-2008L17.1	1.40753e-06	1.74206e-05	0.292905	fisher
KIRP	ENSG00000267328	AC002398.12	1.57928e-09	3.64399e-08	0.0564453	fisher
KIRP	ENSG00000267342	RP11-552F3.10	2.11203e-08	1.09788e-07	3.08021	ttest
KIRP	ENSG00000267344	CTB-39G8.3	4.73108e-10	3.0169e-09	4.92121	ttest
KIRP	ENSG00000267405	CTC-296K1.4	1.51883e-11	4.98949e-10	0	fisher
KIRP	ENSG00000267409	RP11-567M16.2	4.80841e-13	2.08961e-11	0.126017	fisher
KIRP	ENSG00000267414	RP11-456K23.1	2.89084e-19	5.62892e-18	0.446906	ttest
KIRP	ENSG00000267416	CTD-2319I12.2	7.05814e-15	8.54314e-14	3.50007	ttest
KIRP	ENSG00000267420	RP11-527L4.6	8.60698e-13	3.54937e-11	0	fisher
KIRP	ENSG00000267423	AC005616.2	1.62686e-10	4.51746e-09	0.392663	fisher
KIRP	ENSG00000267425	LINC01928	1.71236e-07	2.59288e-06	0.312964	fisher
KIRP	ENSG00000267454	ZNF582-AS1	6.0398e-32	5.17113e-30	0.420158	ttest
KIRP	ENSG00000267505	CTC-296K1.3	1.28726e-05	0.000128607	0.142224	fisher
KIRP	ENSG00000267530	LINC01836	3.3686e-07	1.46467e-06	0.459285	ttest
KIRP	ENSG00000267546	RP11-666A8.8	4.61975e-07	1.9661e-06	2.28425	ttest
KIRP	ENSG00000267547	RP11-686D22.4	1.23089e-08	6.5927e-08	2.45318	ttest
KIRP	ENSG00000267649	CTD-2587H24.10	0.000265818	0.00072048	5.41534	ttest
KIRP	ENSG00000267653	RP1-193H18.3	3.74072e-08	6.53176e-07	0.362863	fisher
KIRP	ENSG00000267658	RP11-358B23.1	8.96095e-22	2.23909e-20	0.268784	ttest
KIRP	ENSG00000267662	AC007796.1	6.78437e-07	9.08113e-06	0.383402	fisher
KIRP	ENSG00000267665	RP11-13K12.2	8.80496e-08	1.43651e-06	0.204096	fisher
KIRP	ENSG00000267667	RP11-136H19.1	3.2659e-06	3.69309e-05	0	fisher
KIRP	ENSG00000267677	RP11-27G24.1	1.77104e-09	4.05749e-08	0.221354	fisher
KIRP	ENSG00000267695	RP11-1030E3.1	6.57903e-09	1.37258e-07	0.408822	fisher
KIRP	ENSG00000267712	LINC01539	2.43905e-08	4.54555e-07	0.268255	fisher
KIRP	ENSG00000267737	AC061992.2	7.30166e-05	0.000217111	5.9194	ttest
KIRP	ENSG00000267751	AC009005.2	4.42403e-07	1.88971e-06	2.1857	ttest
KIRP	ENSG00000267764	RP11-484L8.1	1.35271e-06	1.68715e-05	0.0716766	fisher
KIRP	ENSG00000267769	CTB-50L17.9	0.000245115	0.000668413	2.30857	ttest
KIRP	ENSG00000267772	LINC01999	3.13144e-06	3.58709e-05	2.03203	fisher
KIRP	ENSG00000267774	RP11-2N1.2	5.14983e-18	5.67126e-16	0	fisher
KIRP	ENSG00000267790	LINC01987	1.71938e-20	3.08565e-18	0.0374741	fisher
KIRP	ENSG00000267801	RP11-552F3.9	9.70786e-18	1.557e-16	3.81844	ttest
KIRP	ENSG00000267838	AC008746.12	0.000295288	0.000791513	2.45243	ttest
KIRP	ENSG00000267868	RP11-120K24.3	5.70629e-10	1.41794e-08	0	fisher
KIRP	ENSG00000267892	CTD-2540F13.2	4.09879e-06	1.52675e-05	2.61579	ttest
KIRP	ENSG00000267940	RP11-290F24.6	1.28435e-05	4.38563e-05	2.28992	ttest
KIRP	ENSG00000267968	AC011523.2	1.25689e-14	6.76695e-13	0.219383	fisher
KIRP	ENSG00000268027	AC006129.2	0.000219244	0.000600394	2.10263	ttest
KIRP	ENSG00000268038	LINC01785	1.7131e-16	1.31165e-14	0.0412386	fisher
KIRP	ENSG00000268119	CTD-2561J22.5	8.87491e-07	3.65674e-06	2.54678	ttest
KIRP	ENSG00000268189	AC005785.2	3.43487e-05	0.000109577	2.51258	ttest
KIRP	ENSG00000268204	CTD-3214H19.6	9.24959e-06	3.2343e-05	0.490133	ttest
KIRP	ENSG00000268205	CTC-444N24.11	4.69448e-11	3.42927e-10	2.07282	ttest
KIRP	ENSG00000268352	AC007228.5	2.10553e-05	0.000196017	0.284002	fisher
KIRP	ENSG00000268403	CTD-2371O3.3	0.000275113	0.000743597	2.02303	ttest
KIRP	ENSG00000268416	CTD-2626G11.2	1.80701e-10	4.91902e-09	0	fisher
KIRP	ENSG00000268713	CTC-444N24.8	3.02934e-12	2.609e-11	2.47717	ttest
KIRP	ENSG00000268751	SCGB1B2P	2.1365e-07	9.63493e-07	2.53933	ttest
KIRP	ENSG00000268754	LINC01081	9.40475e-13	3.7818e-11	0.260159	fisher
KIRP	ENSG00000268941	LINC01711	1.39832e-06	1.73287e-05	0	fisher
KIRP	ENSG00000268981	CTC-457E21.9	9.44783e-12	3.26996e-10	0.132165	fisher
KIRP	ENSG00000269019	AC005932.1	1.55067e-08	8.19238e-08	2.04958	ttest
KIRP	ENSG00000269072	CTD-3187F8.14	8.42113e-05	0.000689849	3.07884	fisher
KIRP	ENSG00000269091	CTD-2126E3.3	1.50406e-05	0.000147978	0	fisher
KIRP	ENSG00000269139	CTD-3193O13.8	1.9989e-05	0.000187344	3.28409	fisher
KIRP	ENSG00000269155	RP3-431P23.5	2.60966e-24	9.43692e-23	0.451614	ttest
KIRP	ENSG00000269289	CTB-92J24.3	5.70629e-10	1.41794e-08	0	fisher
KIRP	ENSG00000269349	CTD-3099C6.5	3.68751e-05	0.00032487	0.0860119	fisher
KIRP	ENSG00000269352	PTOV1-AS2	3.42072e-05	0.000109185	2.11009	ttest
KIRP	ENSG00000269356	RP11-120K24.4	5.10256e-13	2.20754e-11	0.0881098	fisher
KIRP	ENSG00000269364	LINC01233	2.4976e-07	3.61708e-06	0.0673974	fisher
KIRP	ENSG00000269376	RP11-120K24.5	2.17032e-10	5.80634e-09	0.0992445	fisher
KIRP	ENSG00000269399	CTD-3222D19.12	2.49121e-08	1.28126e-07	2.41606	ttest
KIRP	ENSG00000269416	LINC01224	5.32136e-32	4.69409e-30	0.278155	ttest
KIRP	ENSG00000269806	GLTSCR1-AS1	4.37672e-08	7.56057e-07	0.199586	fisher
KIRP	ENSG00000269888	RP11-3P17.5	2.99518e-06	1.13899e-05	2.29262	ttest
KIRP	ENSG00000269916	RP11-193M21.1	0.000169504	0.000475363	3.20562	ttest
KIRP	ENSG00000269925	RP3-467L1.6	2.71771e-09	1.5934e-08	2.32914	ttest
KIRP	ENSG00000269930	RP11-932O9.9	0.000103076	0.000828971	4.31929	fisher
KIRP	ENSG00000269933	RP3-333A15.2	4.29438e-17	3.68291e-15	0	fisher
KIRP	ENSG00000269947	RP11-849F2.9	3.03172e-17	4.64492e-16	3.94609	ttest
KIRP	ENSG00000269952	RP11-324I22.3	0.000110841	0.000319464	0.439999	ttest
KIRP	ENSG00000269976	RP11-130L8.2	4.67854e-05	0.000144885	2.46069	ttest
KIRP	ENSG00000269985	RP1-232P20.1	4.02673e-05	0.000126469	10.3701	ttest
KIRP	ENSG00000270001	RP11-218C14.8	7.26762e-10	4.53992e-09	2.88522	ttest
KIRP	ENSG00000270058	RP11-514D23.3	6.43753e-10	1.58743e-08	0.282227	fisher
KIRP	ENSG00000270062	RP11-248J18.3	1.81034e-11	1.39416e-10	2.65556	ttest
KIRP	ENSG00000270076	AF131215.8	7.159e-06	7.60722e-05	0	fisher
KIRP	ENSG00000270112	RP11-742D12.2	9.12959e-08	1.48448e-06	0	fisher
KIRP	ENSG00000270141	TERC	5.9393e-05	0.000500067	0.258036	fisher
KIRP	ENSG00000270164	LINC01480	0.000312525	0.000835026	6.44999	ttest
KIRP	ENSG00000270182	RP1-170O19.24	0.000239456	0.000653286	2.28144	ttest
KIRP	ENSG00000270210	RP11-373D23.3	0.000166005	0.000466898	2.44737	ttest
KIRP	ENSG00000270277	RP11-65L3.2	4.57207e-13	4.44384e-12	4.30659	ttest
KIRP	ENSG00000270460	RP11-796E10.1	3.30857e-09	7.23778e-08	0.188151	fisher
KIRP	ENSG00000270504	RP11-420L9.5	1.00896e-22	2.89369e-21	3.41276	ttest
KIRP	ENSG00000270571	RP11-355F16.1	1.05208e-25	4.40662e-24	0.275262	ttest
KIRP	ENSG00000270607	RP11-359E10.1	1.48085e-17	2.34919e-16	9.56316	ttest
KIRP	ENSG00000270638	RP3-466P17.1	2.59657e-10	1.71548e-09	0.355877	ttest
KIRP	ENSG00000270640	RP11-373D23.2	2.51113e-05	8.14929e-05	0.264759	ttest
KIRP	ENSG00000270704	RP11-701H24.5	1.29347e-08	6.90878e-08	0.340873	ttest
KIRP	ENSG00000270947	AC025811.3	4.40022e-11	1.34945e-09	0.0513139	fisher
KIRP	ENSG00000270956	RP11-65L3.4	1.243e-06	4.9737e-06	2.5147	ttest
KIRP	ENSG00000270996	RP11-342K6.4	4.99295e-12	4.18258e-11	0.46516	ttest
KIRP	ENSG00000271270	TMCC1-AS1	2.39869e-16	3.3651e-15	2.2147	ttest
KIRP	ENSG00000271327	RP11-1109F11.3	0.000196985	0.000545233	2.38634	ttest
KIRP	ENSG00000271347	RP11-701H24.7	2.08303e-13	2.09093e-12	0.408809	ttest
KIRP	ENSG00000271474	RP11-710C12.1	3.2264e-45	9.39205e-43	0.209298	ttest
KIRP	ENSG00000271576	RP11-486G15.2	2.3478e-09	1.38349e-08	2.82514	ttest
KIRP	ENSG00000271579	RP11-116D17.3	4.00636e-05	0.00035047	0.203712	fisher
KIRP	ENSG00000271714	CTD-2377O17.1	1.52735e-06	1.86653e-05	0	fisher
KIRP	ENSG00000271736	RP11-85G21.3	4.16746e-12	1.50697e-10	0.32383	fisher
KIRP	ENSG00000271754	RP3-337H4.9	9.96864e-18	1.59443e-16	4.00517	ttest
KIRP	ENSG00000271788	CTD-2201E18.5	0.000377069	0.000990656	9.09519	ttest
KIRP	ENSG00000271789	RP5-1112D6.7	2.8573e-26	1.28955e-24	5.82188	ttest
KIRP	ENSG00000271820	RP5-894D12.5	3.54869e-06	3.97576e-05	0.426002	fisher
KIRP	ENSG00000271826	PLS3-AS1	4.47033e-40	8.1332e-38	0.15555	ttest
KIRP	ENSG00000271830	RP11-1C8.7	4.2036e-07	5.78652e-06	4.66129	fisher
KIRP	ENSG00000271833	RP11-356B19.11	5.08193e-09	2.86141e-08	3.05375	ttest
KIRP	ENSG00000271850	RP11-16D22.2	1.93534e-20	3.41007e-18	0	fisher
KIRP	ENSG00000271870	RP11-97C16.1	7.94036e-06	2.80685e-05	2.08598	ttest
KIRP	ENSG00000271882	KB-1410C5.5	5.17966e-13	5.0093e-12	2.58985	ttest
KIRP	ENSG00000271897	RP11-679B17.2	3.78207e-07	5.2435e-06	0.285197	fisher
KIRP	ENSG00000271901	RP11-266E6.3	8.98567e-23	2.488e-20	0.103018	fisher
KIRP	ENSG00000271945	RP11-354K4.2	2.31339e-28	3.73652e-25	0.0978114	fisher
KIRP	ENSG00000271947	RP11-439M11.1	2.66059e-06	3.09529e-05	0.181837	fisher
KIRP	ENSG00000271952	LINC01954	1.571e-05	5.28082e-05	0.357091	ttest
KIRP	ENSG00000271973	RP11-572O6.1	6.12367e-06	2.20483e-05	3.708	ttest
KIRP	ENSG00000272010	CTD-3025N20.3	1.32762e-07	6.13444e-07	2.14012	ttest
KIRP	ENSG00000272017	RP1-199J3.7	4.18416e-05	0.000130618	2.34242	ttest
KIRP	ENSG00000272040	CTC-366B18.4	7.16035e-10	4.47772e-09	2.19205	ttest
KIRP	ENSG00000272046	RP11-471M2.3	1.10285e-07	1.73528e-06	2.39062	fisher
KIRP	ENSG00000272049	RP11-480D4.6	5.42757e-17	8.04054e-16	0.328251	ttest
KIRP	ENSG00000272053	RP11-367G6.3	7.87429e-05	0.000232593	3.94073	ttest
KIRP	ENSG00000272068	RP11-284F21.9	1.87743e-25	7.69748e-24	68.97	ttest
KIRP	ENSG00000272071	RP11-332J15.4	1.08523e-07	1.72692e-06	3.20464	fisher
KIRP	ENSG00000272072	CTA-363E19.2	1.06405e-07	4.98783e-07	2.10665	ttest
KIRP	ENSG00000272112	CTB-113P19.5	1.59872e-10	1.0899e-09	2.23446	ttest
KIRP	ENSG00000272144	CTD-2035E11.5	2.02478e-09	1.20044e-08	5.30653	ttest
KIRP	ENSG00000272155	RP11-707M3.3	2.35309e-05	7.67921e-05	2.26789	ttest
KIRP	ENSG00000230461	PROX1-AS1	8.74321e-06	9.0043e-05	0.0799226	fisher
KIRP	ENSG00000272183	RP11-523H20.3	7.05439e-06	2.51813e-05	6.68524	ttest
KIRP	ENSG00000272235	RP11-22L13.1	6.03388e-17	5.08472e-15	0	fisher
KIRP	ENSG00000272264	RP11-92K15.3	4.44977e-18	7.48744e-17	0.416206	ttest
KIRP	ENSG00000272269	RP11-500C11.3	4.80769e-08	2.34622e-07	2.12427	ttest
KIRP	ENSG00000272274	LINC00551	3.74193e-54	1.67581e-51	0.0390375	ttest
KIRP	ENSG00000272301	RP11-111M22.4	1.98135e-10	1.33358e-09	3.99277	ttest
KIRP	ENSG00000272320	RP11-506K6.4	5.54981e-19	1.0225e-17	0.445023	ttest
KIRP	ENSG00000272321	KB-1517D11.4	0.00011552	0.000919135	0.491801	fisher
KIRP	ENSG00000272338	RP11-722E23.2	1.33694e-08	7.12139e-08	2.17296	ttest
KIRP	ENSG00000272356	RP5-1112D6.8	2.37279e-09	1.3968e-08	2.37774	ttest
KIRP	ENSG00000272372	RP11-441F2.5	6.69432e-13	2.83295e-11	0	fisher
KIRP	ENSG00000272382	CTD-2035E11.4	2.34415e-06	9.0682e-06	3.4628	ttest
KIRP	ENSG00000272384	RP11-44N11.2	1.07577e-09	6.62066e-09	3.13425	ttest
KIRP	ENSG00000272405	RP11-284F21.10	4.32199e-23	1.30376e-21	28.8162	ttest
KIRP	ENSG00000272416	CTD-2081C10.7	1.47436e-11	1.15372e-10	0.498758	ttest
KIRP	ENSG00000272420	RP4-740C4.7	6.13719e-08	2.97013e-07	3.41124	ttest
KIRP	ENSG00000272428	RP11-704J17.5	1.46546e-10	4.08096e-09	0.335873	fisher
KIRP	ENSG00000272438	RP11-54O7.16	1.73087e-05	0.000165914	0.0821023	fisher
KIRP	ENSG00000272455	RP4-758J18.13	1.52695e-07	6.99441e-07	2.38168	ttest
KIRP	ENSG00000272465	RP1-136B1.1	6.20362e-07	2.60776e-06	2.73146	ttest
KIRP	ENSG00000272473	AC006273.4	2.16669e-18	3.79954e-17	0.316296	ttest
KIRP	ENSG00000272505	RP11-981G7.6	2.42884e-05	7.90648e-05	2.52367	ttest
KIRP	ENSG00000272510	RP4-680D5.8	1.46408e-13	1.50068e-12	0.226994	ttest
KIRP	ENSG00000272515	RP11-29P20.1	2.43263e-07	3.53442e-06	2.07862	fisher
KIRP	ENSG00000272529	RP11-415F23.4	3.38114e-07	1.46903e-06	2.39289	ttest
KIRP	ENSG00000272576	RP11-365H22.2	4.08922e-05	0.000128066	2.94358	ttest
KIRP	ENSG00000272626	RP11-468N14.13	1.49024e-05	0.000146917	0	fisher
KIRP	ENSG00000272657	AP000320.7	3.13824e-05	0.000280301	0	fisher
KIRP	ENSG00000272666	CTA-384D8.35	0.000131068	0.000374057	5.23681	ttest
KIRP	ENSG00000272669	RP3-508I15.21	0.000140174	0.000398093	2.37153	ttest
KIRP	ENSG00000272695	GAS6-AS2	9.37006e-23	2.70062e-21	0.236415	ttest
KIRP	ENSG00000272707	RP11-534C12.1	2.8243e-07	1.24286e-06	2.69026	ttest
KIRP	ENSG00000272711	RP11-259N19.1	2.53149e-21	6.06517e-20	12.4801	ttest
KIRP	ENSG00000272720	CTA-228A9.3	2.91715e-10	1.91689e-09	3.82185	ttest
KIRP	ENSG00000272729	RP11-387A1.5	2.17171e-30	1.64204e-28	0.22058	ttest
KIRP	ENSG00000272750	RP11-378J18.8	9.70736e-12	7.81691e-11	2.01886	ttest
KIRP	ENSG00000272768	RP4-673M15.1	0.000271838	0.000735427	2.02252	ttest
KIRP	ENSG00000272780	RP11-822E23.8	6.86905e-06	7.38822e-05	0.270397	fisher
KIRP	ENSG00000272789	RP11-286H15.1	0.000151227	0.000427607	0.466826	ttest
KIRP	ENSG00000272801	RP1-170O19.23	5.13853e-07	7.03354e-06	0.249482	fisher
KIRP	ENSG00000272807	RP11-260M2.1	7.11651e-08	3.42416e-07	2.57579	ttest
KIRP	ENSG00000272810	U91328.22	0.000378603	0.000994239	3.14857	ttest
KIRP	ENSG00000272814	RP11-15I20.1	1.3611e-10	3.81225e-09	2.78624	fisher
KIRP	ENSG00000272821	CTA-384D8.36	3.89462e-20	8.24526e-19	3.00217	ttest
KIRP	ENSG00000272823	RP11-295M18.6	2.97466e-22	7.98086e-21	0.439994	ttest
KIRP	ENSG00000272839	RP11-452C13.1	8.52229e-09	1.76195e-07	13.5469	fisher
KIRP	ENSG00000272855	RP5-1102E8.3	9.85429e-16	6.67818e-14	0.0806362	fisher
KIRP	ENSG00000272912	RP11-724N1.1	2.29004e-07	3.3779e-06	0	fisher
KIRP	ENSG00000272927	RP11-1191J2.5	6.57325e-10	4.13277e-09	4.98332	ttest
KIRP	ENSG00000272933	RP11-47A8.5	3.55784e-20	7.58745e-19	0.405147	ttest
KIRP	ENSG00000272941	RP11-134L10.1	3.58489e-33	3.5375e-31	5.42478	ttest
KIRP	ENSG00000272990	RP11-305K5.1	1.39106e-13	1.42835e-12	3.06185	ttest
KIRP	ENSG00000273001	RP11-118K6.3	2.02813e-05	6.72042e-05	2.09582	ttest
KIRP	ENSG00000273002	RP11-336K24.12	1.84997e-08	9.65965e-08	3.85275	ttest
KIRP	ENSG00000273017	AP000240.9	4.01866e-07	1.72542e-06	2.81204	ttest
KIRP	ENSG00000273026	RP11-422P24.10	4.41963e-11	3.24069e-10	2.68275	ttest
KIRP	ENSG00000273032	DGCR9	4.03546e-11	2.97775e-10	5.91671	ttest
KIRP	ENSG00000273035	RP11-449G16.1	1.56457e-14	1.80375e-13	0.437588	ttest
KIRP	ENSG00000273038	RP11-479G22.8	1.3302e-15	1.74032e-14	2.24452	ttest
KIRP	ENSG00000273046	RP11-834C11.14	2.06652e-24	7.56685e-23	0.393495	ttest
KIRP	ENSG00000273055	CTB-13F3.1	8.76753e-06	3.07683e-05	3.2421	ttest
KIRP	ENSG00000273064	RP11-474G23.3	4.08528e-05	0.000128011	2.86152	ttest
KIRP	ENSG00000273119	RP11-128P17.4	9.35302e-11	2.68962e-09	0.304852	fisher
KIRP	ENSG00000273132	RP11-350J20.12	1.02617e-06	1.32418e-05	0.32587	fisher
KIRP	ENSG00000273142	RP11-458F8.4	6.14023e-11	4.42431e-10	3.38397	ttest
KIRP	ENSG00000273148	RP5-1068E13.7	0.000212194	0.000583558	2.0657	ttest
KIRP	ENSG00000273151	RP11-449P15.2	4.04783e-05	0.000127043	2.46532	ttest
KIRP	ENSG00000273156	RP11-127B20.2	1.93577e-05	6.43636e-05	2.15589	ttest
KIRP	ENSG00000273172	LINC02091	3.05484e-07	4.29673e-06	0	fisher
KIRP	ENSG00000273179	RP11-20I20.4	3.58033e-24	1.2557e-22	27.3562	ttest
KIRP	ENSG00000273180	RP11-335L23.4	3.87054e-27	1.89364e-25	0.318123	ttest
KIRP	ENSG00000273183	RP11-5C23.2	1.60427e-12	1.41995e-11	3.27724	ttest
KIRP	ENSG00000273230	RP11-1246C19.1	1.31463e-10	9.07923e-10	2.08315	ttest
KIRP	ENSG00000273248	RP11-399K21.13	0.000310572	0.000830571	2.26491	ttest
KIRP	ENSG00000273272	CTA-384D8.34	6.3353e-07	8.51531e-06	3.50191	fisher
KIRP	ENSG00000273335	RP11-61L19.2	5.205e-49	1.89397e-46	0.0575568	ttest
KIRP	ENSG00000273341	RP5-899E9.1	1.58103e-13	1.60922e-12	5.23865	ttest
KIRP	ENSG00000273356	LINC02019	4.55663e-10	2.91524e-09	2.97219	ttest
KIRP	ENSG00000273366	CTA-989H11.1	2.25752e-10	1.50209e-09	2.56417	ttest
KIRP	ENSG00000273373	RP5-1074L1.4	1.24266e-06	4.9737e-06	2.57708	ttest
KIRP	ENSG00000273374	RP11-383I23.2	0.000170165	0.000476758	3.09919	ttest
KIRP	ENSG00000273391	RP11-634H22.1	1.34038e-08	7.13319e-08	2.29688	ttest
KIRP	ENSG00000273402	RP5-855D21.2	9.52488e-06	3.31266e-05	2.77844	ttest
KIRP	ENSG00000273416	RP4-597N16.4	3.69067e-05	0.000117096	2.42903	ttest
KIRP	ENSG00000273432	RP5-1165K10.2	8.68094e-11	6.17853e-10	3.0115	ttest
KIRP	ENSG00000273437	RP11-434H6.7	6.18444e-09	3.43567e-08	2.84742	ttest
KIRP	ENSG00000273442	AC006946.17	0.000110303	0.000881246	0.408192	fisher
KIRP	ENSG00000273447	AC004067.5	6.0957e-11	4.39766e-10	3.41657	ttest
KIRP	ENSG00000273449	RP11-218F10.3	8.50401e-05	0.0002498	2.62521	ttest
KIRP	ENSG00000273466	RP11-548H3.1	1.35204e-11	1.06619e-10	2.26497	ttest
KIRP	ENSG00000273472	RP11-102N12.3	2.30707e-18	3.97389e-17	0.355033	ttest
KIRP	ENSG00000273478	RP11-465N4.5	3.564e-09	2.06054e-08	2.78564	ttest
KIRP	ENSG00000273483	RP4-671G15.2	8.78812e-06	3.0822e-05	2.75431	ttest
KIRP	ENSG00000273486	RP11-731C17.2	1.44345e-14	1.66741e-13	2.05832	ttest
KIRP	ENSG00000273489	RP11-180C16.1	3.74816e-26	1.66579e-24	0.0876126	ttest
KIRP	ENSG00000273551	RP11-616M22.11	6.32184e-10	1.56288e-08	0.217097	fisher
KIRP	ENSG00000273568	RP11-417L19.6	1.82661e-06	7.15165e-06	2.2601	ttest
KIRP	ENSG00000273576	RP11-390P24.1	6.33808e-11	4.54998e-10	2.58872	ttest
KIRP	ENSG00000273664	RP11-2N1.3	1.58953e-22	3.85104e-20	0.1353	fisher
KIRP	ENSG00000273680	RP11-996F15.6	7.98625e-15	9.60659e-14	2.07129	ttest
KIRP	ENSG00000273723	RP11-93H24.3	4.34196e-05	0.000135037	2.21217	ttest
KIRP	ENSG00000273759	RP4-563E14.1	5.21986e-07	2.21018e-06	2.90566	ttest
KIRP	ENSG00000273769	LCA10	5.14138e-11	1.56191e-09	0.208093	fisher
KIRP	ENSG00000273792	RP11-554D20.2	7.50884e-06	7.94412e-05	0	fisher
KIRP	ENSG00000273812	WI2-87327B8.2	6.34592e-08	3.06351e-07	5.59305	ttest
KIRP	ENSG00000273824	RP11-81H14.1	7.224e-07	9.61645e-06	0	fisher
KIRP	ENSG00000273982	RP11-332H18.7	1.52534e-06	1.86653e-05	0.0728327	fisher
KIRP	ENSG00000274002	RP11-66N24.6	3.7344e-12	1.37168e-10	0	fisher
KIRP	ENSG00000274021	RP11-823E8.3	1.11139e-13	1.15339e-12	0.496963	ttest
KIRP	ENSG00000274031	RP11-413H22.3	0.000376301	0.000989086	2.05509	ttest
KIRP	ENSG00000274173	RP4-568C11.4	1.24532e-72	7.25026e-69	0.062778	ttest
KIRP	ENSG00000274244	RP11-697E22.3	3.05484e-07	4.29673e-06	0	fisher
KIRP	ENSG00000274270	RP11-34F20.7	4.21881e-07	1.80602e-06	2.45641	ttest
KIRP	ENSG00000274272	RP11-44M6.7	9.43313e-09	5.14711e-08	2.08414	ttest
KIRP	ENSG00000274315	RP11-996F15.5	4.27498e-13	4.16203e-12	2.20568	ttest
KIRP	ENSG00000274317	RP11-93G5.1	6.07709e-11	4.38968e-10	0.139582	ttest
KIRP	ENSG00000274331	RP11-403A3.1	1.76983e-11	5.73627e-10	0.356966	fisher
KIRP	ENSG00000274341	RP11-227G15.10	4.77234e-05	0.000147555	2.9707	ttest
KIRP	ENSG00000274395	RP11-554D14.8	1.80804e-12	6.95306e-11	0	fisher
KIRP	ENSG00000274414	RP5-965G21.4	3.5877e-10	2.3312e-09	5.20157	ttest
KIRP	ENSG00000274460	CTD-2649C14.2	3.6298e-08	1.81552e-07	4.41777	ttest
KIRP	ENSG00000274478	RP11-58A18.2	3.54276e-10	9.29402e-09	0.279729	fisher
KIRP	ENSG00000274508	RP11-212I21.5	9.68159e-07	1.25266e-05	2.79841	fisher
KIRP	ENSG00000274536	RP6-159A1.4	7.78832e-06	2.76148e-05	3.12252	ttest
KIRP	ENSG00000274561	RP11-147L13.12	1.09576e-20	2.47268e-19	2.74689	ttest
KIRP	ENSG00000274627	RP11-104N10.2	3.74819e-06	1.40696e-05	2.15901	ttest
KIRP	ENSG00000274653	RP11-347C12.11	9.89411e-13	9.12892e-12	2.71814	ttest
KIRP	ENSG00000274682	RP11-385G16.1	7.78972e-12	2.72528e-10	0.464844	fisher
KIRP	ENSG00000274695	RP11-21K12.3	1.73743e-06	6.83468e-06	2.76285	ttest
KIRP	ENSG00000274718	RP11-346C4.3	7.35197e-07	9.75999e-06	0.124569	fisher
KIRP	ENSG00000274719	RP11-86K22.2	7.77049e-06	8.12339e-05	0.0771902	fisher
KIRP	ENSG00000274833	RP11-1055B8.10	2.13039e-05	0.000198135	0.4147	fisher
KIRP	ENSG00000274849	RP11-49I11.4	2.44204e-07	1.08697e-06	3.06684	ttest
KIRP	ENSG00000274895	RP11-478J18.2	8.95925e-09	1.83173e-07	0.150521	fisher
KIRP	ENSG00000274925	CTD-2547G23.4	2.84882e-07	1.25271e-06	2.67567	ttest
KIRP	ENSG00000274993	RP11-395B7.2	1.45896e-05	4.93555e-05	29.61	ttest
KIRP	ENSG00000275024	CTB-1144G6.6	2.95463e-09	6.55224e-08	0	fisher
KIRP	ENSG00000275088	RP11-442O1.3	1.42631e-32	1.33935e-30	0.0557678	ttest
KIRP	ENSG00000275178	RP11-4B16.3	4.31887e-05	0.000372699	0.0885417	fisher
KIRP	ENSG00000275179	RP4-737E23.7	9.13024e-09	1.86276e-07	0.410511	fisher
KIRP	ENSG00000275180	RP11-631N16.4	5.20249e-05	0.000159583	2.43623	ttest
KIRP	ENSG00000275239	RP11-157L3.12	1.3611e-10	3.81225e-09	0.138942	fisher
KIRP	ENSG00000275263	RP11-1072A3.4	1.12636e-05	3.87569e-05	2.13085	ttest
KIRP	ENSG00000275285	RP4-564F22.6	4.14002e-11	1.27368e-09	0.359811	fisher
KIRP	ENSG00000275479	RP11-334C17.6	1.92492e-05	6.40392e-05	2.1208	ttest
KIRP	ENSG00000275542	RP11-455O6.9	2.30223e-07	3.38044e-06	0	fisher
KIRP	ENSG00000275601	AC011330.13	2.79839e-05	9.03617e-05	2.1743	ttest
KIRP	ENSG00000275612	RP11-35J10.6	7.58961e-12	2.66489e-10	0	fisher
KIRP	ENSG00000275632	RP5-967N21.11	1.61177e-05	5.4085e-05	2.12053	ttest
KIRP	ENSG00000275636	RP11-521C20.5	7.09289e-06	7.55609e-05	0	fisher
KIRP	ENSG00000275678	RP4-547N15.3	2.35871e-07	3.4477e-06	0	fisher
KIRP	ENSG00000275703	U47924.32	0.000156679	0.000441949	5.7297	ttest
KIRP	ENSG00000275805	RP11-349H17.2	4.69985e-26	2.04198e-24	0.409194	ttest
KIRP	ENSG00000275830	RP11-403A3.3	1.41937e-13	6.70983e-12	0	fisher
KIRP	ENSG00000275854	RP11-278C7.5	9.41608e-11	6.65296e-10	2.20309	ttest
KIRP	ENSG00000275880	RP11-90L1.8	2.80324e-06	1.07019e-05	0.303067	ttest
KIRP	ENSG00000275888	RP13-516M14.10	2.18059e-07	9.79585e-07	2.86518	ttest
KIRP	ENSG00000275897	RP11-94C24.13	5.56638e-15	6.82262e-14	0.142626	ttest
KIRP	ENSG00000276026	RP4-545L17.11	2.27833e-11	1.73618e-10	2.56788	ttest
KIRP	ENSG00000276073	RP5-1125A11.7	1.31031e-09	7.98809e-09	2.06341	ttest
KIRP	ENSG00000276107	CTD-2033D15.2	2.23277e-12	1.96066e-11	0.44918	ttest
KIRP	ENSG00000276115	RP11-817I4.2	0.000169185	0.000474696	2.24177	ttest
KIRP	ENSG00000276116	FUT8-AS1	2.53279e-06	9.72685e-06	2.90865	ttest
KIRP	ENSG00000276136	RP11-50I19.2	1.29888e-05	4.42942e-05	2.16487	ttest
KIRP	ENSG00000276148	RP11-278C7.4	5.75218e-07	2.42675e-06	2.6022	ttest
KIRP	ENSG00000276170	AC124789.1	4.5702e-39	7.6022e-37	0.358414	ttest
KIRP	ENSG00000276261	RP11-1060J15.9	2.18515e-15	2.81225e-14	3.23526	ttest
KIRP	ENSG00000276269	RP11-403A3.2	2.40355e-16	1.79175e-14	0.2125	fisher
KIRP	ENSG00000276337	RP11-106D4.2	1.48031e-05	5.00194e-05	3.6178	ttest
KIRP	ENSG00000276397	LINC01879	9.84913e-17	8.05932e-15	0.0785326	fisher
KIRP	ENSG00000276449	AC004076.5	0.000182225	0.00050713	2.14893	ttest
KIRP	ENSG00000276529	AP001505.10	4.01418e-15	4.97246e-14	2.84983	ttest
KIRP	ENSG00000276564	CTA-276F8.1	8.96851e-06	3.13979e-05	2.42007	ttest
KIRP	ENSG00000276593	RP11-295H24.5	3.77556e-05	0.000119529	2.76226	ttest
KIRP	ENSG00000276649	RP5-858L17.1	1.16954e-13	1.20942e-12	3.48797	ttest
KIRP	ENSG00000276668	RP11-35J10.7	8.81722e-11	2.55831e-09	0	fisher
KIRP	ENSG00000276687	RP5-1077H22.2	1.72418e-09	3.95948e-08	0.374741	fisher
KIRP	ENSG00000276707	RP11-445F12.2	1.7131e-16	1.31165e-14	0.0412386	fisher
KIRP	ENSG00000276718	RP1-102E24.10	3.52212e-09	2.03835e-08	3.2747	ttest
KIRP	ENSG00000276728	AC142472.6	6.93224e-08	3.33826e-07	2.11349	ttest
KIRP	ENSG00000276772	CTD-2515H24.2	1.59772e-41	3.44516e-39	0.108448	ttest
KIRP	ENSG00000276814	RP1-228P16.8	4.9212e-08	2.3996e-07	2.22194	ttest
KIRP	ENSG00000276842	RP11-713N11.6	2.34659e-07	1.04689e-06	2.60687	ttest
KIRP	ENSG00000276851	RP5-875H18.9	2.36704e-05	7.72039e-05	13.7794	ttest
KIRP	ENSG00000276931	RP11-161M6.6	1.25439e-05	4.29087e-05	2.10679	ttest
KIRP	ENSG00000276980	CTD-3128G10.7	1.96595e-05	6.52925e-05	7.85472	ttest
KIRP	ENSG00000276993	RP11-321M21.4	3.69428e-05	0.000325171	0.477614	fisher
KIRP	ENSG00000277010	RP11-616M22.12	1.43931e-06	1.7746e-05	0	fisher
KIRP	ENSG00000277011	RP13-895J2.6	5.38203e-56	2.84856e-53	0.0826155	ttest
KIRP	ENSG00000277013	CTC-526N19.1	6.37668e-20	1.31649e-18	0.156134	ttest
KIRP	ENSG00000277089	AC069363.1	3.00638e-06	3.46843e-05	3.11989	fisher
KIRP	ENSG00000277144	RP11-59H7.4	2.04873e-06	7.98372e-06	3.31431	ttest
KIRP	ENSG00000277182	CTB-58E17.5	1.0837e-13	1.1307e-12	2.57316	ttest
KIRP	ENSG00000277245	RP11-48G14.3	0.000133567	0.000381002	2.79912	ttest
KIRP	ENSG00000277268	RP11-445F12.1	6.85754e-60	4.99057e-57	0.185292	ttest
KIRP	ENSG00000277301	RP5-1184F4.7	9.99053e-09	2.00038e-07	0	fisher
KIRP	ENSG00000277386	RP11-141M1.4	3.59436e-06	4.01302e-05	0.0758929	fisher
KIRP	ENSG00000277427	XXbac-BPG154L12.5	1.5203e-05	0.00014867	0	fisher
KIRP	ENSG00000277476	RP11-147L13.13	3.13771e-14	3.48621e-13	2.3969	ttest
KIRP	ENSG00000277491	RP11-676J12.9	8.20181e-05	0.000241777	2.09805	ttest
KIRP	ENSG00000277511	CTD-2095E4.5	4.22913e-11	3.11277e-10	4.61659	ttest
KIRP	ENSG00000277559	RP11-434E6.4	8.35974e-17	1.21676e-15	6.96562	ttest
KIRP	ENSG00000277631	PGM5P3-AS1	2.68185e-08	4.92231e-07	0.0618579	fisher
KIRP	ENSG00000277718	CTD-2311M21.5	1.33785e-09	3.13167e-08	0.42836	fisher
KIRP	ENSG00000277738	RP11-693J15.6	6.09991e-08	1.02986e-06	0.201816	fisher
KIRP	ENSG00000277840	RP11-103B5.4	4.85677e-09	2.74259e-08	6.27062	ttest
KIRP	ENSG00000277863	RP11-282A11.4	4.06101e-05	0.000354233	0.359197	fisher
KIRP	ENSG00000277873	RP11-33N14.3	8.68362e-10	5.38977e-09	2.40954	ttest
KIRP	ENSG00000277959	RP11-45A17.2	5.89456e-12	4.8956e-11	2.01077	ttest
KIRP	ENSG00000278035	RP11-234K24.6	4.20329e-12	3.5466e-11	2.92071	ttest
KIRP	ENSG00000278041	RP5-984P4.6	3.54472e-07	4.94271e-06	2.64329	fisher
KIRP	ENSG00000278060	RP11-466M21.1	2.47586e-06	9.52076e-06	0.432168	ttest
KIRP	ENSG00000278071	RP11-736N17.10	0.000108487	0.000313454	3.72872	ttest
KIRP	ENSG00000278084	RP11-87C12.6	8.62086e-06	8.90669e-05	0.374352	fisher
KIRP	ENSG00000278214	LINC02139	2.59883e-24	9.43692e-23	0.212135	ttest
KIRP	ENSG00000278385	RP11-89H19.2	4.75909e-20	9.9667e-19	0.477918	ttest
KIRP	ENSG00000278396	RP11-120E11.2	2.10154e-11	1.60989e-10	2.00085	ttest
KIRP	ENSG00000278464	RP11-96A15.1	1.84786e-13	8.48703e-12	2.72641	fisher
KIRP	ENSG00000278484	RP11-95I16.6	2.40355e-16	1.79175e-14	0.2125	fisher
KIRP	ENSG00000278493	CTD-2382E5.6	4.98682e-06	1.82714e-05	0.383107	ttest
KIRP	ENSG00000278627	RP11-506H21.5	2.53989e-07	1.1288e-06	2.40648	ttest
KIRP	ENSG00000278716	LA16c-352F7.1	6.28026e-09	1.31451e-07	0.381065	fisher
KIRP	ENSG00000278840	RP11-345N11.1	1.90291e-05	0.000180265	0.0836227	fisher
KIRP	ENSG00000279141	LINC01451	0.000335753	0.00089136	0.328756	ttest
KIRP	ENSG00000279516	FAM230C	5.2556e-19	7.13713e-17	0.141667	fisher
KIRP	ENSG00000279873	LINC01126	0.000369426	0.000972331	2.189	ttest
KIRP	ENSG00000280007	AC008079.10	2.10624e-08	1.09585e-07	2.36473	ttest
KIRP	ENSG00000280207	RP11-423H2.4	1.19604e-05	0.000120124	0.490385	fisher
KIRP	ENSG00000280303	ERICD	7.50994e-13	7.09787e-12	2.06768	ttest
KIRP	ENSG00000280382	RP11-804H8.7	3.12033e-05	0.000279216	0.150521	fisher
KIRP	ENSG00000280587	LINC01348	1.79353e-12	1.58211e-11	0.378024	ttest
KIRP	ENSG00000280594	AP000432.1	7.24248e-14	7.68046e-13	0.46457	ttest
KIRP	ENSG00000280639	LINC02204	3.06736e-05	0.000275239	0	fisher
KIRP	ENSG00000280850	RP4-655C5.9	1.01825e-11	3.49924e-10	0.492614	fisher
KIRP	ENSG00000281026	N4BP2L2-IT2	1.40517e-06	5.59187e-06	2.45529	ttest
KIRP	ENSG00000281097	LINC01395	2.8281e-11	8.81259e-10	0.206193	fisher
KIRP	ENSG00000281103	TRG-AS1	1.33518e-05	4.54588e-05	2.38851	ttest
KIRP	ENSG00000281131	SCHLAP1	3.66883e-14	1.8615e-12	0	fisher
KIRP	ENSG00000281162	LINC01127	7.7675e-13	7.30572e-12	0.318819	ttest
KIRP	ENSG00000281189	GHET1	4.18896e-09	2.38865e-08	2.06383	ttest
KIRP	ENSG00000281207	SLFNL1-AS1	3.57216e-09	2.06321e-08	2.77248	ttest
KIRP	ENSG00000281327	LINC01338	1.26853e-10	3.60508e-09	0	fisher
KIRP	ENSG00000281332	LINC00997	1.31798e-19	2.61886e-18	2.52449	ttest
KIRP	ENSG00000281398	SNHG4	2.18941e-05	7.18936e-05	2.34242	ttest
KIRP	ENSG00000281404	LINC01176	2.00657e-09	1.19085e-08	3.423	ttest
KIRP	ENSG00000281406	BLACAT1	5.81596e-07	2.45189e-06	3.58564	ttest
KIRP	ENSG00000281560	LSINCT5	1.69873e-07	2.58031e-06	0.37285	fisher
KIRP	ENSG00000281655	RP11-817J15.3	3.17475e-06	3.63241e-05	0.451562	fisher
KIRP	ENSG00000281692	PACRG-AS1	1.49024e-05	0.000146917	0	fisher
KIRP	ENSG00000281706	LINC01012	0.000357591	0.000943314	6.26168	ttest
KIRP	ENSG00000281769	LINC01230	2.45761e-18	2.83533e-16	0	fisher
KIRP	ENSG00000281832	LINC00602	2.91811e-22	6.73319e-20	0	fisher
