# Supplementary material for: A novel prognostic cancer-related lncRNA signature in papillary renal cell carcinoma
Source: Cancer Cell Int. 2021 Oct 18;21:545. doi: 10.1186/s12935-021-02247-6 (PMC8525017; doi:10.1186/s12935-021-02247-6)
Supplement: Supplementary file 5 — Additional file 5: Table S3. The genes which are positively correlated with RP11-63A11.1 [file 12935_2021_2247_MOESM5_ESM.xlsx]

## Sheet: Sheet1
Genes	RP11-63A11.1（correlation coefficient）
SHISA3	0.53
RASSF10	0.51
GAL3ST3	0.46
CLCNKB	0.46
MTURN	0.43
PPP1R36	0.42
FAM167A	0.41
TMEM213	0.41
MT1E	0.4
NKAPL	0.4
KPPLY1	0.38
MAL	0.38
C15orf59	0.38
ATP6VOA4	0.37
MAPK4	0.37
FOYA3	0.37
MFSD6L	0.37
INPP5J	0.37
C9orf135	0.37
MYH8	0.36
CER1	0.36
CCDC67	0.36
CACNA2D2	0.35
PACRG	0.35
BCL2L10	0.35
NR3C2	0.35
TRPV6	0.35
DDE7B	0.34
ESRP1	0.33
FOLR3	0.33
ITPKB	0.33
RCAN1	0.33
LRRC2	0.33
CLCNKA	0.33
FRY	0.32
FRY	0.32
TMEM61	0.32
TRIM50	0.32
CLDN14	0.32
FREM1	0.32
TACSTD2	0.32
COL9A2	0.31
PTGFR	0.31
DNASE1L3	0.31
KCNJ3	0.31
GGT6	0.31
COL4A3	0.31
EDDM3A	0.31
NPAP1	0.31
